# Supplementary material for: Identifying the spatiotemporal patterns and natural and socioeconomic influencing factors of PM2.5 and O3 pollution in China
Source: PLoS One. 2025 Feb 13;20(2):e0317691. doi: 10.1371/journal.pone.0317691 (PMC11825043; doi:10.1371/journal.pone.0317691)
Supplement: S1 File — (XLSX) [file pone.0317691.s001.xlsx]

## Sheet: PM2.5_socioeconomic
City	beta_Popden	beta_PGDP	beta_Prosec	beta_Energy	beta_Roadden	beta_NDVI	se_Popden	se_PGDP	se_Prosec	se_Energy	se_Roadden	se_NDVI	t_Popden	t_PGDP	t_Prosec	t_Energy	t_Roadden	t_NDVI	p_Popden	p_PGDP	p_Prosec	p_Energy	p_Roadden	p_NDVI
Da Hinggan Ling Mountains	0.568712	-0.0957043	0.0796247	0.0248466	-0.0869013	-0.0665363	0.111048	0.098093	0.0453498	0.0416632	0.0635076	0.067351	5.12132	-0.975649	1.75579	0.596368	-1.36836	-0.987904	5.12216e-07	0.32994	0.0800357	0.551331	0.172113	0.323911
Heihe	0.569528	-0.0994755	0.107716	0.0247295	-0.0911711	-0.0685013	0.110813	0.0972779	0.0517407	0.0415469	0.0631808	0.067614	5.13955	-1.02259	2.08184	0.595218	-1.44302	-1.01312	4.68231e-07	0.307237	0.0381137	0.552098	0.149946	0.311731
Yichun	0.568582	-0.102369	0.117028	0.0245958	-0.0927855	-0.0716721	0.111453	0.0966963	0.0539335	0.0415382	0.0630603	0.0676919	5.10156	-1.05867	2.16985	0.592126	-1.47138	-1.0588	5.64425e-07	0.290511	0.0307188	0.554165	0.142125	0.290452
Hulunbuir	0.565568	-0.105292	0.0882053	0.0245609	-0.0888605	-0.0632098	0.109685	0.0967485	0.0472307	0.0415028	0.0633851	0.0676397	5.15628	-1.0883	1.86754	0.59179	-1.40191	-0.934507	4.3109e-07	0.277241	0.0626963	0.554389	0.161864	0.350713
Qiqihar	0.56695	-0.106418	0.111407	0.0244739	-0.0920957	-0.0658299	0.109723	0.0962672	0.0525982	0.0414758	0.0631204	0.0677395	5.1671	-1.10544	2.11807	0.590076	-1.45905	-0.97181	4.08615e-07	0.269759	0.0349033	0.555536	0.145486	0.331844
Hegang	0.569498	-0.101837	0.118396	0.0246023	-0.0930917	-0.073663	0.112551	0.0968388	0.0542352	0.0415542	0.063037	0.0677016	5.05993	-1.05162	2.183	0.592054	-1.47678	-1.08805	6.91801e-07	0.293732	0.0297274	0.554213	0.140671	0.277351
Jiamusi	0.56987	-0.101909	0.119669	0.0245725	-0.0934831	-0.0757971	0.113528	0.0969074	0.054498	0.0415643	0.0630086	0.0677384	5.01966	-1.05162	2.19584	0.591193	-1.48366	-1.11897	8.4124e-07	0.293731	0.0287869	0.554789	0.138837	0.263953
Altay	0.430107	-0.131615	-0.0685592	0.0330214	-0.0745023	-0.12414	0.0746516	0.0786382	0.031156	0.0409988	0.0640534	0.0666799	5.76152	-1.67368	-2.20052	0.805424	-1.16313	-1.86173	1.88532e-08	0.0951234	0.0284504	0.421144	0.245603	0.0635146
Shuangyashan	0.569485	-0.103957	0.120525	0.0244877	-0.0938921	-0.0762781	0.114247	0.0965708	0.0546625	0.0415591	0.0629798	0.0677695	4.98467	-1.07648	2.20489	0.589227	-1.49083	-1.12555	9.96079e-07	0.282485	0.0281386	0.556105	0.136945	0.261159
Jixi	0.566666	-0.107101	0.120805	0.0243115	-0.0945339	-0.0769963	0.114719	0.0961919	0.0546149	0.0415443	0.0629352	0.0678487	4.9396	-1.11341	2.21194	0.585195	-1.50208	-1.13482	1.2365e-06	0.266327	0.0276434	0.55881	0.134015	0.257258
Qitaihe	0.567411	-0.107573	0.120293	0.0243335	-0.0942893	-0.0752102	0.114386	0.0959886	0.0545021	0.0415319	0.0629524	0.0678133	4.96049	-1.12069	2.20713	0.5859	-1.49779	-1.10908	1.11878e-06	0.263221	0.0279805	0.558336	0.135127	0.26819
Daqing	0.563907	-0.113659	0.11652	0.024276	-0.09335	-0.0665346	0.110008	0.0950587	0.0537622	0.0414554	0.0630277	0.0678275	5.12606	-1.19567	2.16732	0.585593	-1.4811	-0.980938	5.00402e-07	0.232667	0.0309126	0.558542	0.139518	0.327329
Hinggan League	0.559566	-0.127184	0.11297	0.0241622	-0.0928553	-0.0612877	0.109397	0.0943375	0.0530539	0.041405	0.0630782	0.0679465	5.11502	-1.34818	2.12935	0.583557	-1.47207	-0.902	5.28332e-07	0.178509	0.0339519	0.55991	0.141939	0.367703
Mudanjiang	0.561627	-0.113808	0.12001	0.0240753	-0.0950717	-0.0752772	0.115476	0.0953252	0.054263	0.0415096	0.062898	0.0679252	4.8636	-1.19389	2.21164	0.579992	-1.51152	-1.10824	1.77417e-06	0.233364	0.0276639	0.562308	0.131595	0.268552
Songyuan	0.554806	-0.125267	0.118277	0.023991	-0.0945889	-0.0660704	0.111945	0.0941525	0.0540874	0.0414404	0.0629377	0.0679206	4.95605	-1.33047	2.18677	0.578928	-1.5029	-0.972759	1.14288e-06	0.184267	0.0294485	0.563026	0.133805	0.331373
Bozhou	0.408485	-0.255789	-0.076403	0.0402073	-0.078493	-0.135141	0.074252	0.0776932	0.0314204	0.0416967	0.0642662	0.0664016	5.50133	-3.2923	-2.43164	0.96428	-1.22137	-2.03521	7.48284e-08	0.00109938	0.0155529	0.335599	0.222802	0.0426143
Baicheng	0.556436	-0.12752	0.117318	0.0240591	-0.093973	-0.063498	0.11072	0.0937229	0.0540044	0.041422	0.062987	0.0679291	5.02562	-1.3606	2.17238	0.580829	-1.49194	-0.934768	8.17304e-07	0.174551	0.0305259	0.561745	0.136653	0.350579
Hami	0.374681	-0.0241384	-0.0598959	0.0299472	-0.0851804	-0.112945	0.0765871	0.0729315	0.0310241	0.0410016	0.0637814	0.0670421	4.89222	-0.330973	-1.93062	0.730392	-1.33551	-1.6847	1.5494e-06	0.740871	0.0543707	0.46566	0.182615	0.0929758
Jilin	0.54811	-0.128959	0.119146	0.0237984	-0.0956035	-0.0714887	0.117162	0.0938618	0.0540281	0.041471	0.0628618	0.0680168	4.67824	-1.37393	2.20527	0.573856	-1.52085	-1.05104	4.20007e-06	0.170381	0.0281122	0.566449	0.129237	0.293994
Changchun	0.553504	-0.124686	0.118824	0.0239375	-0.0950059	-0.0687206	0.11466	0.094129	0.0541188	0.041457	0.0629054	0.0679375	4.82733	-1.32463	2.19561	0.577406	-1.5103	-1.01153	2.10445e-06	0.186194	0.0288032	0.564052	0.131907	0.312492
Urumqi	0.394739	-0.182206	-0.0710711	0.0361647	-0.0827289	-0.127623	0.0746356	0.0749672	0.0312274	0.0413267	0.0639878	0.0665903	5.28888	-2.43048	-2.27592	0.875094	-1.29289	-1.91655	2.22269e-07	0.0156018	0.0234796	0.382148	0.196939	0.0561436
Xilingol League	0.585666	-0.197284	0.108876	0.0235699	-0.0937643	-0.0497628	0.122926	0.087547	0.0527632	0.0413248	0.0630753	0.0685893	4.76437	-2.25347	2.06348	0.570357	-1.48655	-0.725518	2.82356e-06	0.0248739	0.0398347	0.568817	0.138073	0.468639
Tongliao	0.532135	-0.166565	0.116717	0.0237083	-0.095125	-0.0609627	0.116851	0.0911299	0.0537892	0.0414008	0.0629066	0.068122	4.55397	-1.82778	2.16991	0.572653	-1.51216	-0.894904	7.37271e-06	0.0684696	0.0307143	0.567263	0.131432	0.371479
Turpan	0.379972	-0.141324	-0.068158	0.0342661	-0.0876706	-0.123594	0.0751796	0.0734762	0.0311527	0.0410302	0.0635989	0.06669	5.05419	-1.9234	-2.18787	0.835143	-1.37849	-1.85327	7.11401e-07	0.0552741	0.0293673	0.40423	0.168969	0.0647205
Ili Kazakh Autonomous Prefecture	0.401657	-0.270736	-0.0771835	0.0409528	-0.0824024	-0.136177	0.0743588	0.0774659	0.0314371	0.0416653	0.0641078	0.0663706	5.40161	-3.49491	-2.45517	0.982902	-1.28537	-2.05177	1.25257e-07	0.000537801	0.014588	0.326363	0.199547	0.040967
Siping	0.53531	-0.141478	0.118311	0.0237334	-0.0955109	-0.0668776	0.117881	0.0932661	0.0539591	0.0414407	0.0628708	0.0680389	4.5411	-1.51692	2.1926	0.572707	-1.51916	-0.982932	7.80965e-06	0.130226	0.0290217	0.567226	0.129662	0.326348
Liaoyuan	0.525988	-0.14868	0.118625	0.0235854	-0.0960609	-0.0693021	0.120346	0.0930063	0.0538669	0.0414551	0.0628304	0.0681194	4.37061	-1.5986	2.20219	0.568938	-1.52889	-1.01736	1.65374e-05	0.110849	0.0283308	0.569778	0.127232	0.309713
Chifeng	0.556236	-0.213964	0.114605	0.0234865	-0.0954136	-0.0546144	0.125137	0.0868356	0.0534505	0.0413713	0.0628993	0.0683738	4.44502	-2.46401	2.14414	0.567701	-1.51693	-0.798762	1.19537e-05	0.0142395	0.032739	0.570617	0.130226	0.424993
Yanbian	0.549866	-0.124702	0.119741	0.0237678	-0.0959213	-0.0752185	0.120891	0.0945545	0.0540271	0.0414991	0.062839	0.0680563	4.54843	-1.31884	2.21631	0.572731	-1.52646	-1.10524	7.5578e-06	0.188122	0.0273398	0.56721	0.127836	0.269846
Tieling	0.512374	-0.163035	0.118198	0.0235112	-0.0961487	-0.0670088	0.121233	0.0924414	0.0538086	0.0414426	0.0628253	0.0681595	4.22635	-1.76366	2.19663	0.56732	-1.53041	-0.983117	3.06408e-05	0.0786978	0.0287293	0.570875	0.126855	0.326257
Baishan	0.51972	-0.148266	0.119331	0.0234765	-0.0965312	-0.0733328	0.127147	0.0927917	0.0538474	0.0414835	0.0627966	0.0681928	4.08757	-1.59783	2.21609	0.565924	-1.5372	-1.07538	5.45824e-05	0.11102	0.027355	0.571823	0.125185	0.282978
Alxa League	0.279891	-0.0629354	0.0125605	0.0212378	-0.0974266	-0.0605292	0.0897312	0.0823612	0.0374018	0.0414873	0.0633258	0.0692107	3.11922	-0.764139	0.335825	0.511912	-1.5385	-0.874564	0.0019702	0.445321	0.737212	0.609049	0.124868	0.382436
Korla	0.362746	-0.239646	-0.0722741	0.0360846	-0.0968255	-0.129313	0.0753547	0.0739151	0.0312179	0.040746	0.0628374	0.0664543	4.81385	-3.24219	-2.31515	0.885598	-1.54089	-1.94589	2.24176e-06	0.00130507	0.0212066	0.376468	0.124285	0.0525013
Tonghua	0.504766	-0.160463	0.118933	0.023404	-0.0966041	-0.0710944	0.127055	0.0927953	0.053787	0.0414696	0.0627917	0.068222	3.97283	-1.72921	2.21118	0.564365	-1.53849	-1.0421	8.69399e-05	0.0846896	0.027696	0.572882	0.124871	0.298113
Fushun	0.487687	-0.178113	0.118489	0.0233299	-0.0966803	-0.0687617	0.128194	0.091375	0.0537279	0.0414564	0.0627869	0.0682682	3.80429	-1.94926	2.20536	0.562756	-1.53982	-1.00723	0.000168923	0.0520963	0.0281056	0.573976	0.124546	0.31455
Shenyang	0.494161	-0.189771	0.117785	0.0233432	-0.0965029	-0.0650023	0.125305	0.0897238	0.0536987	0.041436	0.0628013	0.0682651	3.94365	-2.11506	2.19343	0.563356	-1.53664	-0.952204	9.77003e-05	0.0351604	0.028961	0.573568	0.125323	0.341678
Fuxin	0.510674	-0.198859	0.117181	0.0233512	-0.0963504	-0.0619687	0.124103	0.0884162	0.0536946	0.0414198	0.0628147	0.0682853	4.11491	-2.24913	2.18237	0.56377	-1.53388	-0.907496	4.87735e-05	0.0251516	0.0297746	0.573287	0.125999	0.364795
Chaoyang	0.548653	-0.241805	0.116114	0.023076	-0.0968934	-0.056814	0.130645	0.086179	0.0535472	0.041412	0.0627805	0.0685375	4.19955	-2.80584	2.16844	0.557229	-1.54337	-0.828948	3.42958e-05	0.00531094	0.0308263	0.577742	0.123683	0.407722
Benxi	0.476561	-0.19456	0.118593	0.0231734	-0.0970507	-0.0688409	0.129834	0.090899	0.0536644	0.0414633	0.0627608	0.0683676	3.67054	-2.14039	2.20991	0.558889	-1.54636	-1.00692	0.000281425	0.0330426	0.0277853	0.57661	0.122959	0.314697
Jiuquan	0.298968	-0.0272189	-0.0486295	0.027794	-0.096268	-0.101715	0.0802095	0.0761589	0.0313023	0.0407279	0.0629699	0.0674432	3.72734	-0.357396	-1.55354	0.682431	-1.5288	-1.50815	0.000226985	0.721019	0.121235	0.495436	0.127256	0.132455
Aksu	0.388326	-0.30937	-0.0784156	0.0408677	-0.0913785	-0.138242	0.0746584	0.0776226	0.0314359	0.0412359	0.0633507	0.0662874	5.20137	-3.98556	-2.49446	0.991069	-1.44242	-2.0855	3.4465e-07	8.26069e-05	0.0130946	0.322365	0.150115	0.0377785
Liaoyang	0.493962	-0.211947	0.118065	0.0231083	-0.0971027	-0.0656053	0.126463	0.0886918	0.0536137	0.0414505	0.062758	0.0684077	3.90599	-2.3897	2.20215	0.557492	-1.54725	-0.959035	0.000113459	0.0174129	0.0283335	0.577562	0.122743	0.338231
Ulanqab	0.667965	-0.139003	0.10548	0.0228721	-0.0965213	-0.0379333	0.118681	0.0887184	0.0529612	0.0414079	0.0629311	0.0695522	5.62823	-1.56679	1.99165	0.552361	-1.53376	-0.545392	3.84368e-08	0.118106	0.0472185	0.581068	0.126029	0.585846
Bayannur	0.390106	-0.0946	0.0826016	0.0215246	-0.0963387	-0.0413141	0.0989259	0.0924346	0.0510085	0.041423	0.0631069	0.0700031	3.94342	-1.02343	1.61937	0.519629	-1.5266	-0.590174	9.779e-05	0.306842	0.106306	0.603664	0.127802	0.55547
Anshan	0.498032	-0.227869	0.117937	0.022971	-0.0973989	-0.065249	0.128683	0.0887857	0.0535103	0.0414565	0.0627371	0.0685128	3.87021	-2.5665	2.20401	0.554099	-1.55249	-0.952363	0.000130639	0.0107058	0.0282012	0.579879	0.121486	0.341598
Zhangjiakou	0.699019	-0.170284	0.110641	0.0226913	-0.0974711	-0.0412591	0.133475	0.0913123	0.0533939	0.0414105	0.0627783	0.0693305	5.23709	-1.86485	2.07216	0.54796	-1.55262	-0.595108	2.88352e-07	0.0630733	0.0390126	0.584083	0.121455	0.552172
Hohhot	0.697171	-0.135062	0.102848	0.0225146	-0.0979422	-0.0325184	0.119824	0.0918494	0.0532941	0.0414947	0.0628466	0.0699646	5.81829	-1.47048	1.92982	0.542591	-1.55843	-0.464783	1.38656e-08	0.142369	0.0544704	0.587771	0.120072	0.642388
Jinzhou	0.517136	-0.22505	0.117156	0.0231259	-0.0969216	-0.0611303	0.127775	0.088031	0.0535894	0.0414287	0.0627736	0.0684224	4.04726	-2.55649	2.18618	0.55821	-1.54399	-0.893425	6.43596e-05	0.0110127	0.0294923	0.577073	0.123533	0.372269
Panjin	0.505454	-0.22962	0.117478	0.0230382	-0.0971716	-0.0625095	0.130723	0.0874782	0.0535606	0.0414396	0.0627547	0.0684791	3.86659	-2.62488	2.19337	0.555947	-1.54844	-0.912826	0.000132506	0.00906391	0.0289656	0.578617	0.122459	0.361988
Baotou	0.575576	-0.124776	0.0991712	0.0227912	-0.0966406	-0.0360523	0.105581	0.0939187	0.053269	0.0415029	0.0630573	0.0699115	5.45149	-1.32856	1.86171	0.549148	-1.53259	-0.515685	9.68929e-08	0.184896	0.0635175	0.583269	0.126319	0.606413
Chengde	0.617913	-0.24466	0.114013	0.0229356	-0.0970149	-0.0495078	0.134488	0.0931486	0.0534937	0.041397	0.0627853	0.068831	4.59457	-2.62655	2.13132	0.554041	-1.54518	-0.719266	6.14283e-06	0.00902049	0.0337878	0.579919	0.123243	0.472477
Kizilsu Kirghiz Autonomous Prefecture	0.39107	-0.366804	-0.0822533	0.0438577	-0.0932646	-0.143893	0.0748731	0.0798887	0.0315712	0.041384	0.0632501	0.0661521	5.2231	-4.59143	-2.60533	1.05977	-1.47454	-2.17519	3.09249e-07	6.23043e-06	0.00958687	0.290008	0.141273	0.0303129
Yingkou	0.500484	-0.243282	0.11769	0.0228552	-0.0976151	-0.0638513	0.134845	0.0867504	0.0534349	0.0414582	0.0627222	0.0686098	3.71155	-2.80439	2.20249	0.551284	-1.55631	-0.930644	0.000241034	0.00533448	0.0283096	0.581806	0.120576	0.352706
Huludao	0.551969	-0.26949	0.116413	0.0228225	-0.0975366	-0.0568095	0.13946	0.0882683	0.0534194	0.0414341	0.062732	0.0686822	3.95789	-3.05308	2.17922	0.550815	-1.55482	-0.827136	9.22984e-05	0.00244582	0.0300095	0.582127	0.120931	0.408747
Beijing	0.707274	-0.207364	0.113112	0.0225121	-0.0980233	-0.0440204	0.144703	0.0945103	0.0533692	0.0414328	0.0627158	0.0692967	4.88775	-2.19409	2.11941	0.543341	-1.56298	-0.635245	1.58261e-06	0.0289134	0.0347884	0.587256	0.119	0.525701
Shuozhou	0.769975	-0.142992	0.106337	0.022162	-0.0988964	-0.0311656	0.131657	0.0874652	0.0533893	0.0415092	0.0627105	0.0701296	5.84832	-1.63485	1.99172	0.533906	-1.57703	-0.4444	1.17741e-08	0.103018	0.047211	0.59376	0.11573	0.65704
Datong	0.754756	-0.147663	0.108601	0.0223034	-0.0984823	-0.0348999	0.135396	0.0874395	0.0533317	0.0414683	0.0627181	0.0698495	5.57443	-1.68875	2.03634	0.537842	-1.57024	-0.499644	5.10528e-08	0.0921954	0.0425	0.591043	0.117301	0.617653
Dandong	0.472797	-0.215024	0.118591	0.0229853	-0.0974568	-0.068709	0.130831	0.0897215	0.0535535	0.0414725	0.0627323	0.0685032	3.6138	-2.39657	2.21444	0.554231	-1.55353	-1.003	0.000347886	0.0170953	0.0274692	0.57979	0.121237	0.316581
Qinhuangdao	0.597573	-0.28089	0.115853	0.0226074	-0.0979512	-0.0533447	0.147795	0.0904581	0.0533425	0.0414425	0.0627044	0.0689284	4.04326	-3.10519	2.17188	0.545513	-1.56211	-0.773913	6.54156e-05	0.00206329	0.0305638	0.585763	0.119203	0.439526
Jiayuguan	0.278716	-0.0499693	-0.0339064	0.0254038	-0.0979452	-0.0884514	0.0829629	0.0786513	0.0320798	0.0408243	0.0629037	0.0679743	3.35953	-0.635327	-1.05694	0.622271	-1.55706	-1.30125	0.000870509	0.525648	0.291299	0.534186	0.120397	0.194065
Ordos	0.550167	-0.100905	0.0928767	0.0222011	-0.100247	-0.0274278	0.110986	0.095416	0.054079	0.041801	0.0628724	0.0704802	4.95708	-1.05753	1.71743	0.531114	-1.59445	-0.389156	1.13724e-06	0.291031	0.0868228	0.595691	0.111776	0.697407
Tangshan	0.653541	-0.266245	0.1153	0.0224495	-0.0982444	-0.0498183	0.151335	0.0926243	0.0533081	0.0414505	0.0626857	0.0691124	4.31849	-2.87447	2.16291	0.541597	-1.56725	-0.72083	2.07047e-05	0.00430495	0.0312534	0.588455	0.117997	0.471515
Wuwei	0.267409	-0.0105299	0.0402374	0.0210347	-0.102549	-0.0477073	0.0916348	0.08532	0.0427479	0.0414119	0.0626811	0.0698319	2.9182	-0.123417	0.941271	0.507939	-1.63604	-0.683173	0.00375777	0.901851	0.347242	0.611829	0.102767	0.494968
Xinzhou	0.817303	-0.147434	0.10611	0.021843	-0.0996534	-0.0282696	0.136127	0.0896828	0.0533193	0.0415603	0.062649	0.0703779	6.00395	-1.64395	1.99008	0.525573	-1.59066	-0.401683	4.99499e-09	0.101122	0.0473923	0.599531	0.112626	0.688173
Baoding	0.79103	-0.173971	0.111726	0.0220166	-0.0990776	-0.0367282	0.15858	0.092806	0.0532564	0.0414911	0.0626439	0.0699027	4.9882	-1.87456	2.09789	0.530635	-1.5816	-0.525419	9.79283e-07	0.0617201	0.0366616	0.596023	0.114682	0.599638
Jinchang	0.26547	-0.02643	0.0207814	0.0217037	-0.101892	-0.0555816	0.0896726	0.0844345	0.0391479	0.0412385	0.0627001	0.0694459	2.96043	-0.313023	0.530843	0.526296	-1.62507	-0.800359	0.00329047	0.754457	0.595878	0.59903	0.105085	0.424068
Yinchuan	0.392349	-0.0159696	0.0876079	0.0214816	-0.103004	-0.0261481	0.0976785	0.0852099	0.0534293	0.0420243	0.0628279	0.0707095	4.01674	-0.187414	1.6397	0.511171	-1.63947	-0.369796	7.2846e-05	0.851449	0.102004	0.609567	0.102052	0.711767
Kashgar	0.383662	-0.383164	-0.0813831	0.0425948	-0.0968391	-0.14347	0.0751348	0.0799553	0.0314821	0.0411176	0.0629153	0.0661278	5.10632	-4.79223	-2.58505	1.03593	-1.5392	-2.16959	5.51403e-07	2.48013e-06	0.0101573	0.300982	0.124697	0.0307382
Taiyuan	0.885391	-0.158887	0.106465	0.0214047	-0.100488	-0.0247731	0.144306	0.094782	0.0533236	0.0416215	0.0625752	0.0707404	6.1355	-1.67634	1.99658	0.514271	-1.60588	-0.350198	2.38783e-09	0.0946019	0.0466777	0.607401	0.10924	0.72641
Cangzhou	0.769471	-0.21077	0.113273	0.0218074	-0.0994155	-0.0404059	0.166231	0.09708	0.0529436	0.0415128	0.062604	0.069964	4.62893	-2.1711	2.1395	0.525318	-1.58801	-0.577524	5.25835e-06	0.0306234	0.0331153	0.599709	0.113225	0.563973
Wuzhong	0.453259	0.0141571	0.0892174	0.0208429	-0.103637	-0.0214564	0.0995948	0.0861898	0.0531106	0.0419564	0.0626351	0.0708428	4.55103	0.164255	1.67984	0.496776	-1.65462	-0.302874	7.47029e-06	0.869629	0.0939172	0.619672	0.098935	0.762173
Hotan	0.371529	-0.374719	-0.0773702	0.0399983	-0.0998098	-0.140237	0.0754898	0.0784305	0.0312623	0.0408176	0.0626352	0.0661533	4.92158	-4.77772	-2.47487	0.979928	-1.59351	-2.11988	1.34755e-06	2.65358e-06	0.0138213	0.327827	0.111986	0.034749
Yangquan	0.840163	-0.165385	0.108797	0.0215106	-0.100116	-0.0281381	0.153354	0.0895226	0.0531469	0.0415748	0.0625812	0.0705487	5.47859	-1.84741	2.04711	0.517396	-1.59977	-0.398847	8.42123e-08	0.065567	0.0414252	0.60522	0.110589	0.690259
Zhangye	0.278992	-0.0459152	-0.0136009	0.0237026	-0.100405	-0.0741402	0.0858076	0.0805892	0.0340965	0.0409408	0.0627404	0.0685895	3.25136	-0.569744	-0.398895	0.578949	-1.60032	-1.08093	0.00126492	0.569232	0.690224	0.563011	0.110467	0.280505
Haibei	0.271763	-0.0219341	-0.00221685	0.0232591	-0.102714	-0.0665117	0.0869526	0.0820284	0.0355254	0.0409432	0.0625176	0.068812	3.12542	-0.267397	-0.0624018	0.568081	-1.64295	-0.966571	0.0019303	0.789328	0.95028	0.570359	0.101328	0.334454
Hengshui	0.797102	-0.190023	0.111968	0.0215304	-0.0998882	-0.0348154	0.166135	0.0976804	0.0528435	0.0415463	0.0625728	0.070385	4.79791	-1.94535	2.11886	0.518225	-1.59635	-0.494642	2.41523e-06	0.0525661	0.0348352	0.604642	0.11135	0.621176
Dongying	0.685137	-0.282858	0.114514	0.0216939	-0.0995657	-0.0465882	0.166825	0.0974094	0.0527596	0.0415318	0.0625863	0.0700583	4.10691	-2.9038	2.17049	0.522345	-1.59085	-0.664991	5.04084e-05	0.0039305	0.0306693	0.601775	0.112583	0.506512
Shijiazhuang	0.826977	-0.174006	0.110343	0.0215966	-0.0998749	-0.0314129	0.161696	0.0940032	0.0530502	0.0415488	0.0625872	0.0703221	5.11441	-1.85106	2.07998	0.519788	-1.59577	-0.446701	5.29919e-07	0.0650383	0.0382848	0.603553	0.11148	0.655379
Binzhou	0.724674	-0.248577	0.113799	0.0215846	-0.0997374	-0.0426513	0.167721	0.099302	0.0527296	0.0415405	0.0625753	0.0702349	4.32072	-2.50324	2.15817	0.519604	-1.59388	-0.607266	2.05077e-05	0.0127802	0.0316229	0.603682	0.111904	0.544085
Yantai	0.556842	-0.34982	0.11575	0.0217394	-0.099494	-0.0551511	0.163708	0.0958611	0.052723	0.0415424	0.06259	0.0699617	3.40144	-3.64923	2.19544	0.523306	-1.58962	-0.788304	0.000751147	0.00030484	0.0288157	0.601106	0.112862	0.431075
Jinzhong	0.878945	-0.171978	0.107598	0.0211201	-0.100801	-0.0238816	0.157737	0.0975264	0.0530132	0.0416368	0.0625316	0.070921	5.57222	-1.7634	2.02965	0.507248	-1.61201	-0.336735	5.16498e-08	0.0787425	0.0431803	0.612314	0.107899	0.736527
Jinan	0.750753	-0.212222	0.112598	0.0211997	-0.100287	-0.0365015	0.17085	0.10316	0.0525675	0.0415828	0.0625363	0.0707728	4.39422	-2.05722	2.14198	0.509819	-1.60366	-0.515756	1.49263e-05	0.0404368	0.0329137	0.610513	0.109728	0.606364
Dezhou	0.771795	-0.20186	0.112526	0.0213767	-0.100071	-0.0363925	0.168517	0.101964	0.0526861	0.0415625	0.0625541	0.0705354	4.57991	-1.97971	2.13578	0.514328	-1.59976	-0.515947	6.56219e-06	0.0485515	0.0334195	0.607361	0.110592	0.606231
Weifang	0.645621	-0.290512	0.114091	0.0213163	-0.100074	-0.0453016	0.169113	0.0980975	0.0525333	0.0415756	0.0625492	0.0706459	3.81768	-2.96146	2.17178	0.512711	-1.59992	-0.64125	0.000160378	0.00327975	0.0305715	0.60849	0.110556	0.521798
Zhongwei	0.366465	0.0469879	0.0846386	0.0201869	-0.103837	-0.0236818	0.0947006	0.088244	0.0522874	0.0417114	0.0625144	0.0707249	3.86972	0.532477	1.61872	0.483967	-1.661	-0.334843	0.000130889	0.594748	0.106446	0.628725	0.0976455	0.737952
Changzhi	0.862769	-0.178935	0.107164	0.020634	-0.101385	-0.0202659	0.160985	0.104882	0.0527987	0.0416818	0.0624784	0.0712458	5.35931	-1.70607	2.02967	0.495035	-1.62272	-0.284451	1.55506e-07	0.0889198	0.043178	0.620899	0.105587	0.77624
Baiyin	0.313022	0.0657446	0.0728475	0.0200921	-0.104482	-0.0270018	0.0937368	0.0890782	0.0492193	0.0416161	0.0624521	0.0704807	3.33937	0.738055	1.48006	0.482796	-1.673	-0.38311	0.000933974	0.460996	0.139795	0.629555	0.0952589	0.701881
Xingtai	0.824539	-0.180658	0.110404	0.0212037	-0.100436	-0.0293866	0.167757	0.0991869	0.0527698	0.0415924	0.062537	0.0706873	4.91509	-1.82139	2.09217	0.509798	-1.60602	-0.415727	1.38983e-06	0.0694374	0.0371733	0.610528	0.109209	0.677875
Xining	0.255552	0.0113031	0.0196056	0.0221162	-0.104112	-0.0522651	0.0895843	0.0862493	0.0389454	0.0410661	0.0624067	0.0694127	2.85265	0.131052	0.503412	0.538552	-1.66828	-0.752961	0.00460421	0.895813	0.615004	0.590553	0.0961922	0.452001
Qingyang	0.842877	0.0751605	0.0934961	0.0202634	-0.104254	-0.014976	0.137387	0.0894272	0.0525643	0.0420237	0.0624556	0.0711844	6.13505	0.840466	1.7787	0.48219	-1.66926	-0.210383	2.39392e-09	0.401245	0.0761932	0.629985	0.0959978	0.833496
Liaocheng	0.774779	-0.166366	0.111182	0.0209361	-0.100666	-0.0308501	0.169316	0.109634	0.0525455	0.0416095	0.0625109	0.0708923	4.57594	-1.51746	2.11593	0.503156	-1.61038	-0.435168	6.68037e-06	0.130091	0.0350863	0.615184	0.108254	0.66372
Handan	0.815775	-0.170616	0.10964	0.0208415	-0.100906	-0.0258985	0.169188	0.10377	0.052642	0.0416314	0.0625001	0.071037	4.8217	-1.64417	2.08275	0.50062	-1.61449	-0.364578	2.16081e-06	0.101075	0.0380303	0.616966	0.107359	0.715656
Zibo	0.700034	-0.252455	0.113352	0.0212426	-0.100194	-0.040479	0.169741	0.101014	0.052537	0.0415796	0.0625413	0.0708253	4.12413	-2.49921	2.15756	0.510892	-1.60205	-0.571534	4.69509e-05	0.0129238	0.0316702	0.609763	0.110084	0.56802
Guyuan	0.530478	0.114181	0.0895492	0.0196273	-0.104578	-0.0154521	0.109446	0.09121	0.0526568	0.0417612	0.0623838	0.0710557	4.84692	1.25185	1.70062	0.46999	-1.67637	-0.217465	1.91931e-06	0.211495	0.0899397	0.638667	0.0945963	0.827978
Tai'an	0.725367	-0.19505	0.112001	0.0208365	-0.100683	-0.0338046	0.17125	0.104539	0.0524343	0.0416105	0.0625053	0.0711546	4.23571	-1.86581	2.13602	0.500751	-1.61079	-0.475086	2.94531e-05	0.0629385	0.0333999	0.616874	0.108165	0.635035
Hainan	0.258568	0.0191408	0.00436996	0.0231888	-0.104997	-0.0576089	0.0888845	0.0844282	0.0363808	0.040894	0.0622998	0.0690111	2.90904	0.22671	0.120117	0.567047	-1.68535	-0.834777	0.00386689	0.820787	0.904462	0.571061	0.0928489	0.404436
Qingdao	0.581369	-0.325858	0.114767	0.0213919	-0.0999604	-0.0506334	0.168067	0.098145	0.0525422	0.0415739	0.0625572	0.0707276	3.45915	-3.32016	2.18428	0.514552	-1.5979	-0.715893	0.000611662	0.000998449	0.0296327	0.607204	0.111004	0.474555
Rizhao	0.597903	-0.254198	0.113418	0.0208999	-0.100514	-0.0429247	0.16835	0.0929135	0.0523743	0.0416058	0.0625163	0.0715965	3.55155	-2.73585	2.16552	0.502331	-1.6078	-0.599536	0.000437652	0.00655236	0.031051	0.615763	0.108818	0.54922
Heze	0.679651	-0.130799	0.110025	0.0202267	-0.101378	-0.0243942	0.165796	0.109275	0.0523451	0.0416629	0.0624545	0.0717877	4.09931	-1.19697	2.10192	0.485485	-1.62323	-0.33981	5.20112e-05	0.232164	0.0363039	0.627649	0.105477	0.734212
Hebi	0.763378	-0.157968	0.108784	0.0203483	-0.101429	-0.0218908	0.167374	0.106326	0.0525056	0.0416705	0.0624572	0.0713943	4.56092	-1.48569	2.07186	0.488316	-1.62398	-0.306618	7.14648e-06	0.138298	0.0390414	0.625645	0.105318	0.759324
Jincheng	0.818745	-0.170541	0.106361	0.0200803	-0.101959	-0.0157497	0.15936	0.107772	0.0526431	0.041726	0.0624285	0.0716568	5.13771	-1.58242	2.02041	0.481242	-1.63322	-0.219793	4.72484e-07	0.114495	0.0441337	0.630658	0.10336	0.826166
Linxia	0.255664	0.0955557	0.0585411	0.0204347	-0.105289	-0.0289244	0.0954084	0.09262	0.0464399	0.0413232	0.0623135	0.0702476	2.67968	1.0317	1.26058	0.494509	-1.68966	-0.411749	0.0077322	0.302957	0.208336	0.62127	0.0920205	0.680786
Tongchuan	1.07331	0.0689324	0.0976806	0.0194754	-0.103834	-0.0112204	0.15275	0.0978303	0.0526748	0.0419387	0.0623575	0.0717615	7.0266	0.704612	1.85441	0.464379	-1.66515	-0.156357	1.18367e-11	0.48154	0.0645568	0.642677	0.0968158	0.875846
Huangnan	0.236297	0.0786134	0.0291229	0.0217275	-0.105775	-0.0385833	0.0941246	0.0909429	0.0405024	0.0410587	0.0622495	0.0696611	2.51047	0.864426	0.719041	0.529181	-1.69921	-0.553871	0.0125262	0.387971	0.472616	0.59703	0.0902047	0.580035
Dingxi	0.302188	0.149289	0.0722695	0.0196053	-0.105547	-0.0172945	0.0983799	0.0948663	0.0487004	0.0415108	0.0622896	0.0706961	3.07165	1.57368	1.48396	0.472294	-1.69446	-0.244632	0.00230262	0.116502	0.138757	0.637024	0.0911046	0.806891
Linyi	0.625068	-0.21811	0.112556	0.0206641	-0.100782	-0.0376126	0.169441	0.093364	0.0523265	0.0416214	0.0624965	0.0718348	3.68901	-2.33612	2.15103	0.496477	-1.61261	-0.523599	0.000262502	0.0200724	0.0321866	0.619882	0.107769	0.600902
Zaozhuang	0.617478	-0.179019	0.111511	0.0203571	-0.101122	-0.0318259	0.165626	0.0976667	0.0522793	0.0416448	0.0624716	0.0720111	3.72815	-1.83296	2.13299	0.488826	-1.61868	-0.441959	0.000226292	0.0676936	0.0336495	0.625284	0.106454	0.658803
Pingliang	0.638053	0.161855	0.0911651	0.0192636	-0.104847	-0.0127515	0.120392	0.0935793	0.0525068	0.0418031	0.0623315	0.0712671	5.29981	1.7296	1.73625	0.460818	-1.68209	-0.178926	2.10341e-07	0.0846193	0.0834359	0.645227	0.0934805	0.858104
Xinxiang	0.718528	-0.150449	0.10819	0.0200605	-0.101725	-0.0182986	0.165239	0.109211	0.052451	0.0416953	0.0624341	0.0717768	4.34842	-1.37761	2.06269	0.481121	-1.62931	-0.254937	1.82029e-05	0.169241	0.03991	0.630744	0.104184	0.798928
Jiaozuo	0.754571	-0.153422	0.106372	0.019799	-0.102164	-0.0135405	0.160623	0.110834	0.052536	0.0417404	0.0624077	0.0719564	4.69778	-1.38425	2.02475	0.474338	-1.63704	-0.188177	3.84012e-06	0.1672	0.0436836	0.635567	0.102558	0.850852
Weinan	1.02929	-0.00161606	0.100224	0.0193309	-0.103499	-0.00964322	0.147188	0.10448	0.052794	0.0418907	0.0623503	0.0720726	6.99301	-0.0154677	1.89839	0.461461	-1.65996	-0.133799	1.45936e-11	0.987668	0.0585011	0.644766	0.0978557	0.893642
Baoji	0.767127	0.222871	0.0929183	0.018696	-0.105108	-0.00950181	0.134695	0.0975242	0.0522828	0.041845	0.0622753	0.07164	5.69531	2.28529	1.77723	0.446791	-1.6878	-0.132633	2.69001e-08	0.0229185	0.0764356	0.655314	0.0923785	0.894563
Tianshui	0.436117	0.202302	0.0886091	0.0190157	-0.105316	-0.0110257	0.110574	0.0960813	0.0521759	0.0416243	0.0622685	0.0711559	3.94411	2.10553	1.69828	0.45684	-1.69132	-0.154951	9.75215e-05	0.0359866	0.0903816	0.648081	0.0917036	0.876953
Kaifeng	0.633545	-0.11842	0.108287	0.0197594	-0.101922	-0.0167548	0.163255	0.112844	0.0523392	0.0417114	0.0624159	0.0721937	3.88071	-1.04942	2.06895	0.473716	-1.63295	-0.232082	0.000125355	0.29474	0.0393154	0.63601	0.103416	0.816616
Zhengzhou	0.664104	-0.126136	0.106909	0.0196009	-0.102218	-0.0129523	0.161456	0.113972	0.0524176	0.0417414	0.062398	0.0722093	4.11323	-1.10673	2.03957	0.46958	-1.63816	-0.179371	4.91137e-05	0.269203	0.0421753	0.63896	0.102324	0.857754
Xianyang	1.0882	0.150432	0.0958469	0.0191098	-0.104417	-0.0102643	0.162174	0.0980018	0.0524688	0.0419624	0.0623223	0.0718004	6.71007	1.53499	1.82674	0.455402	-1.67543	-0.142956	8.27722e-11	0.125727	0.0686259	0.649114	0.0947802	0.886411
Lianyungang	0.521422	-0.179012	0.11262	0.0204314	-0.100961	-0.040197	0.164591	0.093932	0.0522419	0.0416396	0.0624841	0.0723899	3.16797	-1.90577	2.15574	0.490673	-1.61579	-0.555286	0.00167591	0.0575338	0.0318138	0.623978	0.107078	0.579069
Shangqiu	0.585506	-0.107977	0.109388	0.0197829	-0.101765	-0.0203075	0.162656	0.111126	0.052253	0.0416974	0.0624252	0.0725513	3.59966	-0.971662	2.09342	0.474439	-1.63019	-0.279905	0.000366616	0.331918	0.0370607	0.635495	0.103999	0.779723
Xuzhou	0.562756	-0.154626	0.11119	0.0201097	-0.101335	-0.0306324	0.164793	0.0978538	0.0522202	0.0416637	0.0624561	0.0725925	3.41493	-1.58018	2.12926	0.482667	-1.62251	-0.421978	0.000716107	0.115007	0.0339595	0.629646	0.105633	0.673311
Pingdingshan	0.588687	-0.0386455	0.106422	0.0190325	-0.102732	-0.00857431	0.156635	0.107786	0.0525439	0.0417863	0.0623595	0.0726548	3.75833	-0.35854	2.0254	0.455471	-1.64741	-0.118014	0.00020164	0.720164	0.0436168	0.649065	0.100409	0.906127
Xi'an	1.08975	0.158765	0.0969031	0.0185965	-0.104443	-0.00764383	0.161121	0.100666	0.0523996	0.0419254	0.0622865	0.0721787	6.76351	1.57714	1.84931	0.44356	-1.67682	-0.105901	5.98753e-11	0.115704	0.0652915	0.657646	0.0945079	0.915724
Luoyang	0.735714	-0.0950865	0.104919	0.0191643	-0.102863	-0.00948581	0.153048	0.1163	0.0526272	0.0418072	0.0623575	0.0722004	4.80707	-0.817598	1.99363	0.458397	-1.64956	-0.131382	2.314e-06	0.414166	0.0470003	0.646964	0.099967	0.895552
Xuchang	0.587725	-0.0771082	0.107141	0.019324	-0.102396	-0.011595	0.160102	0.112842	0.052411	0.0417579	0.0623825	0.0725043	3.67095	-0.683329	2.04425	0.462764	-1.64142	-0.159921	0.00028099	0.49487	0.0417083	0.643833	0.101646	0.87304
Huaibei	0.506057	-0.115941	0.110007	0.0196813	-0.101753	-0.0238692	0.162455	0.102443	0.0521808	0.0416999	0.0624261	0.0732559	3.11506	-1.13175	2.10819	0.471974	-1.62998	-0.325834	0.00199738	0.258545	0.0357542	0.637252	0.104042	0.744753
Huai'an	0.447445	-0.118607	0.111606	0.0198904	-0.10144	-0.0366271	0.164538	0.104083	0.0521415	0.0416814	0.0624511	0.0737268	2.7194	-1.13955	2.14044	0.4772	-1.62431	-0.496795	0.00687976	0.255285	0.0330388	0.63353	0.105247	0.619658
Suzhou	0.514487	-0.127357	0.110538	0.019823	-0.101601	-0.0274559	0.162815	0.101148	0.0521818	0.0416871	0.0624372	0.0729963	3.15996	-1.25912	2.11833	0.475518	-1.62725	-0.376127	0.00172135	0.208862	0.0348807	0.634727	0.104621	0.70706
Guoluo	0.267407	0.0410915	2.73665e-05	0.0237963	-0.106378	-0.0547978	0.0894022	0.0838786	0.035725	0.0408055	0.0621918	0.0687641	2.99105	0.489893	0.000766031	0.583165	-1.71049	-0.796896	0.00298557	0.624529	0.999389	0.560174	0.0880987	0.426074
Suqian	0.482502	-0.136016	0.111584	0.0200055	-0.101366	-0.0349608	0.163474	0.102464	0.0521696	0.0416717	0.0624552	0.073152	2.95155	-1.32746	2.13886	0.480075	-1.62302	-0.477921	0.00338415	0.185257	0.0331672	0.631486	0.105523	0.633017
Shangluo	0.992351	0.0769887	0.0999152	0.0183976	-0.104027	-0.00580648	0.153264	0.10379	0.0525332	0.0418773	0.0622881	0.0724705	6.47478	0.741775	1.90194	0.439321	-1.6701	-0.0801219	3.36864e-10	0.458742	0.0580334	0.660712	0.0958317	0.936188
Bozhou	0.4772	-0.0920415	0.109585	0.0194375	-0.101996	-0.019999	0.160163	0.101952	0.0522475	0.0417223	0.0624088	0.0733912	2.97946	-0.902794	2.09743	0.465877	-1.63433	-0.272498	0.00309781	0.367282	0.0367026	0.641605	0.103127	0.785406
Hanzhong	0.623169	0.282809	0.0928008	0.0180108	-0.105573	-0.00519852	0.132407	0.0998088	0.0521169	0.0417834	0.0622175	0.0716556	4.70647	2.83351	1.78063	0.431052	-1.69684	-0.0725487	3.68979e-06	0.00488222	0.0758771	0.666707	0.0906535	0.942208
Yancheng	0.433434	-0.130905	0.112592	0.0201554	-0.101165	-0.0435436	0.163014	0.102418	0.0521667	0.0416635	0.062472	0.0733381	2.65887	-1.27815	2.15831	0.483768	-1.61937	-0.593738	0.00821551	0.202079	0.0316115	0.628866	0.106306	0.553087
Zhoukou	0.524295	-0.0564738	0.108422	0.0193446	-0.10221	-0.0132387	0.159288	0.109518	0.0523256	0.04174	0.0623936	0.0731631	3.29148	-0.515657	2.07206	0.463456	-1.63815	-0.180948	0.00110246	0.606433	0.0390226	0.643338	0.102326	0.856518
Bengbu	0.444918	-0.106262	0.110451	0.0194935	-0.101858	-0.0262589	0.163955	0.104318	0.0522083	0.0417139	0.0624199	0.0737001	2.71366	-1.01863	2.11558	0.467314	-1.63182	-0.356294	0.00699758	0.309112	0.0351164	0.640578	0.103654	0.721844
Nanyang	0.551956	0.058897	0.104646	0.0184496	-0.10327	-0.00578499	0.15202	0.103372	0.0525034	0.041811	0.0623215	0.0728927	3.63081	0.56976	1.99313	0.441262	-1.65705	-0.0793631	0.000326557	0.569222	0.0470555	0.659307	0.0984428	0.936791
Shiyan	0.753166	0.137327	0.100845	0.0177802	-0.104203	-0.00512739	0.145479	0.100213	0.0524954	0.0418612	0.0622652	0.0724926	5.17715	1.37034	1.92102	0.424741	-1.67353	-0.0707298	3.88742e-07	0.171494	0.0555748	0.671297	0.0951535	0.943655
Yangzhou	0.418681	-0.104729	0.111741	0.0197148	-0.101559	-0.0382094	0.164711	0.105577	0.0521487	0.0416968	0.0624446	0.0741179	2.54192	-0.991971	2.14273	0.472813	-1.62638	-0.515522	0.0114732	0.321925	0.0328529	0.636654	0.104806	0.606527
Mianyang	0.267573	0.288001	0.0811365	0.0185288	-0.106836	-0.000126552	0.116389	0.0966673	0.0505402	0.0414919	0.0621633	0.0707569	2.29895	2.9793	1.60539	0.446563	-1.71864	-0.00178854	0.022121	0.00309943	0.109348	0.655478	0.0866005	0.998574
Fuyang	0.423635	-0.0524096	0.109218	0.0190887	-0.102307	-0.0163379	0.158155	0.0990672	0.0523446	0.041753	0.0623871	0.0737532	2.67861	-0.529031	2.08651	0.457182	-1.63987	-0.221521	0.00775639	0.597133	0.0376857	0.647835	0.101968	0.824821
Guangyuan	0.354802	0.305377	0.0890921	0.018143	-0.106241	-0.00138585	0.123735	0.100975	0.0519285	0.0415914	0.0621825	0.0712025	2.86743	3.02428	1.71567	0.43622	-1.70854	-0.0194636	0.00439949	0.00268415	0.0871443	0.662957	0.0884596	0.984483
Xinyang	0.340055	0.0138078	0.107479	0.0184982	-0.102807	-0.0120048	0.157061	0.100381	0.0523209	0.0417765	0.0623526	0.0741624	2.16512	0.137553	2.05423	0.442789	-1.6488	-0.161871	0.0310819	0.890676	0.0407268	0.658203	0.100123	0.871504
Ankang	0.985224	0.217253	0.0970384	0.0177301	-0.104841	-0.00393848	0.164093	0.100139	0.0522693	0.0419024	0.0622381	0.0724516	6.00407	2.16952	1.85651	0.423127	-1.68451	-0.0543602	4.99183e-09	0.0307437	0.0642563	0.672473	0.0930109	0.956681
Bazhong	0.479689	0.302238	0.0924264	0.0175785	-0.105894	-0.000996155	0.134491	0.102525	0.0519782	0.0417502	0.0621911	0.0716613	3.56668	2.94794	1.77818	0.42104	-1.70273	-0.0139009	0.000414022	0.0034229	0.0762791	0.673995	0.0895441	0.988917
Xiangyang	0.454642	0.155311	0.103232	0.0177978	-0.103778	-0.00504536	0.149382	0.101554	0.0524417	0.0418305	0.0622883	0.0731662	3.04348	1.52935	1.96852	0.425473	-1.66609	-0.0689575	0.00252298	0.127119	0.0498301	0.670764	0.0966275	0.945064
Dazhou	0.488215	0.277135	0.0938838	0.0171182	-0.105853	-2.04479e-06	0.145313	0.102808	0.0520917	0.0418263	0.0621873	0.07161	3.35974	2.69567	1.80228	0.40927	-1.70216	-2.85545e-05	0.000869849	0.00737831	0.0723974	0.682602	0.0896501	0.999977
Zhenjiang	0.403698	-0.0939848	0.111752	0.0194135	-0.101794	-0.0368049	0.165054	0.106764	0.0522201	0.041722	0.0624298	0.0750615	2.44585	-0.880304	2.14001	0.465307	-1.63054	-0.490329	0.0149637	0.379324	0.0330734	0.642013	0.103924	0.624221
Taizhou	0.407236	-0.105356	0.11204	0.0197469	-0.101508	-0.0413451	0.164579	0.105849	0.0521456	0.0416958	0.0624495	0.0745095	2.47442	-0.995344	2.1486	0.473595	-1.62544	-0.554896	0.0138385	0.320285	0.0323804	0.636096	0.105006	0.579335
Nagqu	0.340686	-0.269627	-0.0577293	0.0331729	-0.106123	-0.12498	0.079124	0.0867418	0.0308844	0.0404296	0.062189	0.0662932	4.30572	-3.10839	-1.86921	0.820512	-1.70646	-1.88526	2.18699e-05	0.00204172	0.0624637	0.412506	0.0888456	0.060258
Qamdo	0.320806	0.0537995	-0.012944	0.0255438	-0.107999	-0.0597515	0.0863225	0.0833623	0.0341432	0.0406683	0.0621128	0.0678758	3.71636	0.645369	-0.379111	0.628102	-1.73876	-0.880306	0.000236668	0.519128	0.704845	0.530364	0.0829926	0.379323
Aba	0.219484	0.205124	0.0543246	0.0203656	-0.107086	-0.00943863	0.102399	0.0924834	0.0454175	0.041193	0.0621579	0.0701366	2.14341	2.21795	1.19612	0.494395	-1.72281	-0.134575	0.0327974	0.0272264	0.232495	0.621351	0.0858438	0.893029
Shigatse	0.361417	-0.362691	-0.0577753	0.0339955	-0.107701	-0.129035	0.0795092	0.088156	0.0308266	0.0404157	0.0621259	0.0660121	4.5456	-4.1142	-1.8742	0.841146	-1.73359	-1.95472	7.654e-06	4.89179e-05	0.0617703	0.400865	0.0839081	0.0514452
Nanjing	0.409149	-0.0883014	0.111437	0.0192603	-0.10194	-0.0331291	0.165267	0.106464	0.05226	0.0417338	0.0624188	0.0747672	2.47568	-0.829401	2.13236	0.461502	-1.63317	-0.443098	0.0137905	0.407466	0.0337018	0.644737	0.10337	0.65798
Ma'anshan	0.408311	-0.0793199	0.110742	0.0190337	-0.102131	-0.0300425	0.16554	0.105569	0.0522459	0.0417481	0.0624054	0.0747335	2.46655	-0.751359	2.11964	0.455919	-1.63658	-0.401996	0.0141409	0.452962	0.0347695	0.648743	0.102654	0.687943
Changzhou	0.395342	-0.0922579	0.111844	0.0192894	-0.101879	-0.0369942	0.164737	0.106461	0.0522528	0.0417331	0.0624252	0.0752048	2.39984	-0.866592	2.14044	0.462209	-1.63202	-0.491913	0.0169461	0.386784	0.0330387	0.644231	0.103613	0.623102
Nanchong	0.325741	0.302482	0.0902817	0.017642	-0.106382	0.00227594	0.13443	0.101331	0.0519697	0.0416358	0.0621711	0.0711318	2.42313	2.9851	1.7372	0.423722	-1.71112	0.0319961	0.0159154	0.00304275	0.0832685	0.672039	0.0879822	0.974494
Wuxi	0.388718	-0.0951867	0.112069	0.0193322	-0.101827	-0.0390459	0.164696	0.106492	0.0522461	0.0417307	0.0624298	0.0750749	2.36021	-0.893842	2.14501	0.463262	-1.63107	-0.520093	0.0188355	0.372046	0.0326684	0.643477	0.103813	0.603341
Yichang	0.431801	0.175008	0.101143	0.0170988	-0.10443	-0.00448408	0.147502	0.101015	0.0524426	0.0418591	0.0622519	0.0731484	2.92742	1.7325	1.92863	0.408484	-1.67753	-0.0613011	0.00365089	0.0841031	0.0546184	0.683179	0.0943682	0.951156
Lu'an	0.351889	-0.0455842	0.108834	0.0186565	-0.102547	-0.0189781	0.160097	0.0993225	0.052271	0.041764	0.0623728	0.0745815	2.19798	-0.458952	2.08211	0.446713	-1.6441	-0.254461	0.0286325	0.646566	0.0380886	0.65537	0.101091	0.799295
Jingmen	0.317299	0.153695	0.10361	0.0175429	-0.103807	-0.00606756	0.15398	0.104615	0.0523882	0.0418283	0.0622884	0.0739324	2.06064	1.46916	1.97774	0.419404	-1.66655	-0.082069	0.0401066	0.142726	0.0487749	0.675189	0.0965351	0.934641
Wuhu	0.39829	-0.0686072	0.110112	0.0187817	-0.102322	-0.0281428	0.163418	0.105634	0.052231	0.041757	0.062393	0.0752748	2.43724	-0.64948	2.10817	0.449787	-1.63996	-0.373867	0.015318	0.516472	0.0357562	0.653154	0.101949	0.708739
Wuhan	0.267528	0.0684327	0.105597	0.0177373	-0.1034	-0.0116082	0.153731	0.105024	0.0523143	0.041807	0.0623173	0.0747809	1.74024	0.651594	2.01851	0.424268	-1.65924	-0.155229	0.082733	0.515108	0.0443327	0.671642	0.0979997	0.876734
Deyang	0.248284	0.302788	0.0808208	0.018582	-0.107088	0.00285833	0.121255	0.0984821	0.0507055	0.0414478	0.0621522	0.0706422	2.04763	3.07455	1.59393	0.448323	-1.72299	0.0404621	0.0413734	0.00228096	0.111893	0.654209	0.0858107	0.967749
Suzhou	0.380484	-0.0986708	0.112328	0.0193802	-0.101769	-0.0415908	0.164473	0.10643	0.0522388	0.0417286	0.0624353	0.0751974	2.31335	-0.927093	2.15027	0.464434	-1.62998	-0.553089	0.0213068	0.354544	0.0322469	0.642638	0.104042	0.580571
Ngari	0.353708	-0.435965	-0.0715244	0.0377713	-0.104971	-0.138363	0.0769544	0.0802875	0.0309518	0.0405379	0.0622707	0.0660307	4.59633	-5.43005	-2.31083	0.931753	-1.68573	-2.09544	6.09424e-06	1.08225e-07	0.0214471	0.352133	0.0927765	0.0368801
Xuancheng	0.393934	-0.0780261	0.110373	0.0187482	-0.102303	-0.0313457	0.163815	0.105258	0.0522179	0.0417588	0.0623969	0.0757004	2.40475	-0.741284	2.1137	0.448965	-1.63955	-0.414077	0.0167239	0.459039	0.0352778	0.653747	0.102035	0.679082
Huanggang	0.268453	0.0148407	0.106864	0.0179962	-0.103102	-0.0149558	0.156947	0.102212	0.0522786	0.041792	0.0623375	0.0752014	1.71047	0.145195	2.04413	0.430613	-1.65393	-0.198877	0.0881025	0.884644	0.0417203	0.667026	0.0990754	0.842479
Xiaogan	0.274122	0.0869041	0.105397	0.0178412	-0.103392	-0.00965018	0.156459	0.104279	0.0523343	0.0418063	0.0623154	0.0742416	1.75203	0.833379	2.01392	0.426759	-1.65918	-0.129984	0.0806807	0.405223	0.0448151	0.669828	0.0980136	0.896657
Tongling	0.396504	-0.0614235	0.109719	0.018648	-0.102431	-0.0266297	0.163517	0.104838	0.052228	0.041762	0.0623857	0.0755978	2.42484	-0.58589	2.10077	0.446531	-1.6419	-0.352254	0.0158419	0.558343	0.0364061	0.655501	0.101547	0.724868
Suining	0.272855	0.297105	0.0870579	0.0177465	-0.106888	0.00477769	0.130122	0.0993532	0.0516081	0.0415893	0.0621559	0.0708754	2.09692	2.99039	1.6869	0.426708	-1.71967	0.0674097	0.036748	0.0029919	0.09255	0.669865	0.0864133	0.946296
Chengdu	0.238352	0.306595	0.0733984	0.0189965	-0.10734	0.00397713	0.118752	0.10035	0.0492417	0.0413639	0.062144	0.070417	2.00714	3.05527	1.49057	0.459253	-1.72729	0.0564797	0.0455358	0.00242846	0.137012	0.646349	0.0850354	0.954993
Anqing	0.334942	-0.0307855	0.108148	0.0182308	-0.10282	-0.0201264	0.159382	0.0970687	0.0522444	0.0417793	0.0623584	0.0758129	2.10151	-0.317151	2.07005	0.43636	-1.64885	-0.265475	0.0363409	0.751326	0.0392117	0.662856	0.100113	0.790807
Jiaxing	0.370729	-0.0981867	0.1119	0.0191274	-0.101948	-0.0409202	0.163534	0.106027	0.0522275	0.0417491	0.0624251	0.0760736	2.26698	-0.926049	2.14254	0.45815	-1.63313	-0.537903	0.0240267	0.355085	0.032868	0.647141	0.103377	0.591
Ya'an	0.247243	0.282017	0.0576967	0.0199124	-0.107764	0.00364635	0.107733	0.0964113	0.0461934	0.0412191	0.0621316	0.0698727	2.29496	2.92514	1.24903	0.483087	-1.73445	0.0521857	0.0223514	0.00367703	0.212525	0.629349	0.0837548	0.958412
Huzhou	0.382168	-0.0907123	0.111279	0.0189827	-0.102087	-0.0365717	0.164106	0.106087	0.0522216	0.041752	0.0624135	0.0757016	2.32878	-0.855076	2.1309	0.454653	-1.63566	-0.483103	0.0204632	0.393118	0.0338227	0.649652	0.102847	0.629337
Ezhou	0.259151	0.0504175	0.105866	0.0177107	-0.103367	-0.0134577	0.153794	0.100222	0.0523004	0.0418059	0.0623211	0.0750791	1.68505	0.503059	2.02419	0.423641	-1.65861	-0.179247	0.0929076	0.615253	0.0437416	0.672099	0.0981271	0.857852
Huangshan	0.387644	-0.0588494	0.109029	0.0182836	-0.102675	-0.0268931	0.160966	0.102555	0.0522173	0.0417767	0.0623731	0.0762074	2.40823	-0.573833	2.08798	0.43765	-1.64614	-0.352894	0.016568	0.566465	0.0375522	0.661921	0.100669	0.724389
Chizhou	0.380145	-0.0428006	0.108657	0.0182712	-0.102731	-0.0238315	0.162685	0.100105	0.0522283	0.041777	0.0623667	0.0758346	2.3367	-0.427557	2.08042	0.43735	-1.64722	-0.314256	0.0200419	0.669247	0.0382447	0.662139	0.100448	0.753521
Guang'an	0.316892	0.266843	0.0911472	0.0171856	-0.106415	0.00383114	0.137985	0.0988534	0.0519496	0.0416984	0.0621683	0.0711314	2.29656	2.69938	1.75453	0.41214	-1.71172	0.0538599	0.0222585	0.00729816	0.0802507	0.6805	0.0878709	0.957079
Jingzhou	0.302713	0.131609	0.102789	0.0170985	-0.104113	-0.00756347	0.151394	0.100603	0.0523952	0.0418437	0.0622742	0.0741189	1.9995	1.3082	1.9618	0.408627	-1.67185	-0.102045	0.0463594	0.1917	0.0506111	0.683073	0.0954841	0.918782
Huangshi	0.255456	0.041381	0.105871	0.0176168	-0.103401	-0.014949	0.153232	0.100872	0.0522958	0.0418088	0.062321	0.0753974	1.66712	0.410234	2.02447	0.421366	-1.65916	-0.198269	0.096422	0.681896	0.0437121	0.673757	0.0980159	0.842954
Ziyang	0.25757	0.294823	0.0843755	0.0180108	-0.107142	0.00563323	0.126682	0.098268	0.051296	0.0415169	0.0621493	0.0705614	2.0332	3.0002	1.64487	0.433819	-1.72395	0.0798344	0.0428175	0.00289969	0.100931	0.664698	0.0856364	0.936416
Enshi	0.566615	0.176739	0.0974702	0.0165851	-0.10524	-0.00137091	0.169292	0.104838	0.0522458	0.0418904	0.0622104	0.0722878	3.34697	1.68584	1.86561	0.395918	-1.69168	-0.0189646	0.000909566	0.0927555	0.0629672	0.692417	0.0916342	0.984881
Meishan	0.249846	0.299335	0.0728338	0.0189399	-0.107519	0.00649713	0.116462	0.0988418	0.0491975	0.0413561	0.0621393	0.0702829	2.1453	3.02843	1.48044	0.457972	-1.73029	0.0924426	0.032645	0.00264857	0.139694	0.647268	0.0844972	0.926402
Zhoushan	0.348628	-0.108245	0.112498	0.0192038	-0.101845	-0.0462456	0.162069	0.104906	0.0522324	0.0417505	0.0624364	0.0762228	2.1511	-1.03183	2.15379	0.459965	-1.63118	-0.606715	0.0321807	0.302892	0.0319675	0.645839	0.10379	0.54445
Shaoxing	0.356414	-0.100605	0.111047	0.0187527	-0.102216	-0.0385208	0.16141	0.104492	0.0522056	0.0417627	0.0624091	0.0766107	2.20813	-0.962805	2.1271	0.449029	-1.63784	-0.502812	0.0279103	0.336338	0.0341398	0.6537	0.102391	0.615426
Neijiang	0.247839	0.285072	0.0848774	0.0179691	-0.107241	0.00731706	0.128582	0.101268	0.0515188	0.0415053	0.0621473	0.0705406	1.92748	2.81502	1.64751	0.432934	-1.72559	0.103728	0.0547623	0.00516511	0.100389	0.665341	0.0853403	0.917447
Hangzhou	0.376762	-0.0867772	0.110248	0.0185762	-0.102392	-0.0332987	0.162252	0.104753	0.052206	0.0417667	0.0623945	0.0762348	2.32208	-0.828398	2.11178	0.444761	-1.64104	-0.436792	0.0208259	0.408033	0.035443	0.656779	0.101724	0.662543
Jiujiang	0.283594	0.0260194	0.10589	0.0174919	-0.103444	-0.0170721	0.150799	0.0993809	0.0522936	0.0418133	0.0623217	0.0756404	1.88061	0.261815	2.02491	0.418333	-1.65984	-0.225701	0.0608891	0.793624	0.0436674	0.675971	0.0978799	0.821571
Zhangjiajie	0.472379	0.13094	0.0994052	0.0164579	-0.105005	-0.00266686	0.163033	0.101401	0.0524781	0.0418831	0.0622262	0.0729104	2.89745	1.29131	1.89422	0.392949	-1.68747	-0.0365772	0.00400895	0.197483	0.0590543	0.694606	0.092441	0.970844
Lhasa	0.371502	-0.0659743	-0.0449932	0.03067	-0.107988	-0.112458	0.0813903	0.091614	0.0312755	0.0404443	0.0621098	0.06636	4.56445	-0.720134	-1.43861	0.758326	-1.73866	-1.69466	7.03432e-06	0.471943	0.151193	0.448787	0.0830107	0.0910658
Nyingchi	0.342091	0.0279056	-0.022223	0.0269019	-0.108503	-0.0744754	0.0854571	0.0858745	0.0331431	0.040595	0.0620982	0.0671941	4.00307	0.324958	-0.670516	0.662689	-1.74728	-1.10836	7.69812e-05	0.745415	0.50299	0.507984	0.081502	0.268498
Chongqing	0.371217	0.2092	0.0940009	0.0165693	-0.10605	0.00354	0.148334	0.0989225	0.0521141	0.0418425	0.0621779	0.0718845	2.50258	2.11479	1.80375	0.395993	-1.70559	0.0492457	0.0128038	0.0351841	0.072166	0.692362	0.089009	0.960753
Quzhou	0.346074	-0.0888755	0.108823	0.0180717	-0.102788	-0.0289415	0.154502	0.0989175	0.0522164	0.0417869	0.0623703	0.0764193	2.23994	-0.898481	2.08408	0.432473	-1.64803	-0.37872	0.0257484	0.369573	0.037908	0.665675	0.100281	0.705135
Yueyang	0.299712	0.0984743	0.103073	0.0169121	-0.104124	-0.0100588	0.154003	0.099432	0.0523928	0.041847	0.062279	0.0748509	1.94615	0.990369	1.96731	0.404143	-1.6719	-0.134385	0.0524707	0.322706	0.0499702	0.686365	0.0954751	0.893179
Zigong	0.250199	0.280784	0.0829608	0.0180919	-0.107366	0.00871312	0.125326	0.101717	0.051198	0.0414751	0.0621449	0.0705233	1.99638	2.76043	1.62039	0.436212	-1.72767	0.123549	0.0466991	0.00608934	0.106086	0.662963	0.0849667	0.901746
Leshan	0.258329	0.294782	0.0706063	0.018996	-0.107694	0.0076675	0.115161	0.102156	0.048818	0.041337	0.0621361	0.0700725	2.24319	2.8856	1.44632	0.459541	-1.7332	0.109422	0.0255357	0.00415922	0.149021	0.646143	0.0839783	0.912933
Ningbo	0.344955	-0.106899	0.111676	0.0189207	-0.102067	-0.042291	0.160275	0.104099	0.0522121	0.041759	0.0624208	0.0765062	2.15226	-1.0269	2.13889	0.453092	-1.63514	-0.552779	0.0320884	0.305208	0.0331649	0.650775	0.102956	0.580782
Xianning	0.25843	0.0795471	0.104628	0.017315	-0.103714	-0.0126763	0.151789	0.102158	0.0523356	0.0418251	0.0623018	0.0751796	1.70257	0.778664	1.99918	0.413985	-1.6647	-0.168614	0.0895738	0.436726	0.0463939	0.679149	0.0969045	0.866202
Liangshan	0.261	0.219431	0.0513162	0.0201906	-0.108226	0.00988938	0.103943	0.100664	0.0451402	0.0411755	0.0621256	0.0696546	2.511	2.17985	1.13682	0.490355	-1.74205	0.141977	0.0125078	0.0299626	0.256425	0.624203	0.0824151	0.887183
Jingdezhen	0.370276	-0.036769	0.107795	0.0178931	-0.103004	-0.023453	0.160513	0.0983856	0.0522381	0.0417935	0.0623526	0.0763477	2.30683	-0.373723	2.06353	0.428131	-1.65196	-0.307187	0.0216723	0.708846	0.0398304	0.66883	0.0994773	0.758891
Taizhou	0.313996	-0.114575	0.110695	0.0185298	-0.102355	-0.0390157	0.152655	0.100082	0.052201	0.0417733	0.0624035	0.0770285	2.0569	-1.14481	2.12056	0.443579	-1.64021	-0.50651	0.0404672	0.253104	0.0346909	0.657633	0.101897	0.612831
Changde	0.384616	0.122804	0.100986	0.0166208	-0.104648	-0.0048618	0.158214	0.100195	0.0524952	0.0418695	0.0622464	0.0736075	2.43099	1.22566	1.92372	0.396966	-1.68119	-0.0660504	0.01558	0.221186	0.0552347	0.691645	0.0936548	0.947377
Shangrao	0.34485	-0.0619883	0.10759	0.017756	-0.103086	-0.0242716	0.1555	0.0953934	0.0522441	0.0418001	0.0623499	0.0765409	2.21768	-0.649818	2.05937	0.424784	-1.65335	-0.317106	0.0272449	0.516254	0.0402286	0.671266	0.0991937	0.75136
Jinhua	0.340127	-0.1021	0.110046	0.0184042	-0.10249	-0.0345903	0.156188	0.101563	0.0522024	0.0417751	0.0623915	0.0771127	2.17767	-1.00529	2.10807	0.440554	-1.64269	-0.448569	0.0301257	0.315483	0.0357649	0.659819	0.101382	0.654032
Shannan	0.37029	-0.0101419	-0.036577	0.029275	-0.108678	-0.10033	0.0832349	0.089652	0.0318341	0.0404926	0.0620923	0.0664559	4.44874	-0.113126	-1.14899	0.722972	-1.75026	-1.50973	1.17597e-05	0.909999	0.251378	0.4702	0.0809859	0.132053
Nanchang	0.30696	-0.00440902	0.106045	0.0173976	-0.103453	-0.019609	0.150365	0.0978994	0.052292	0.0418171	0.0623251	0.0763464	2.04144	-0.0450362	2.02794	0.416041	-1.6599	-0.256842	0.0419884	0.964105	0.0433553	0.677646	0.0978675	0.797458
Deqen	0.294123	0.141326	0.0181072	0.0227163	-0.108629	-0.0073634	0.0940281	0.0981431	0.0389899	0.0409137	0.0621092	0.0686108	3.12804	1.43999	0.464407	0.555226	-1.74899	-0.107321	0.00191368	0.1508	0.642657	0.57911	0.0812052	0.914598
Yiyang	0.383864	0.101865	0.101386	0.0164658	-0.104661	-0.00560519	0.162148	0.0987769	0.052576	0.0418729	0.0622501	0.0740874	2.36737	1.03126	1.92838	0.393234	-1.6813	-0.0756565	0.0184811	0.30316	0.0546505	0.694396	0.0936342	0.939737
Yibin	0.249559	0.254813	0.0822932	0.0180665	-0.107468	0.00994087	0.123425	0.099552	0.0511315	0.0414626	0.0621448	0.0704493	2.02195	2.55959	1.60944	0.435729	-1.72931	0.141107	0.0439741	0.0109167	0.108459	0.663313	0.0846719	0.88787
Zhaotong	0.244238	0.236938	0.0762667	0.0184884	-0.107769	0.0103991	0.117602	0.10353	0.0501256	0.0413888	0.0621409	0.0700995	2.07682	2.2886	1.52151	0.4467	-1.73426	0.148347	0.0385782	0.0227231	0.129072	0.655379	0.0837883	0.882158
Changsha	0.35264	0.0801558	0.102613	0.0166164	-0.104344	-0.00946877	0.161215	0.099486	0.0524972	0.041861	0.0622709	0.0748356	2.18739	0.805699	1.95464	0.396941	-1.67565	-0.126528	0.0294026	0.420986	0.0514542	0.691663	0.0947372	0.89939
Xiangxi	0.520837	0.103933	0.0974072	0.0160795	-0.105484	0.00071173	0.177185	0.104981	0.0523779	0.0418996	0.0622058	0.0728301	2.93952	0.990021	1.8597	0.383762	-1.69572	0.00977247	0.00351483	0.322876	0.0638017	0.701398	0.0908648	0.992209
Tongren	0.435646	0.0836393	0.0948533	0.0158641	-0.106121	0.0051134	0.16771	0.0981402	0.0523181	0.0418761	0.0621836	0.0723641	2.59762	0.852243	1.81301	0.378834	-1.70657	0.0706621	0.00980031	0.394686	0.0707221	0.70505	0.0888254	0.943709
Fuzhou	0.218941	-0.0801362	0.105673	0.0171308	-0.103607	-0.0215066	0.140588	0.0938382	0.0523217	0.041831	0.062322	0.07698	1.55732	-0.853982	2.01968	0.409525	-1.66244	-0.279379	0.120335	0.393723	0.0442102	0.682415	0.0973567	0.780126
Luzhou	0.238361	0.219829	0.0879301	0.0173516	-0.107127	0.0105197	0.136599	0.0976003	0.0519518	0.0415752	0.0621545	0.0709871	1.74498	2.25234	1.69253	0.417354	-1.72356	0.148192	0.0819031	0.0249461	0.0914715	0.676686	0.0857074	0.88228
Nanping	0.181782	-0.141235	0.107209	0.0174583	-0.103253	-0.0265924	0.144208	0.091508	0.0522694	0.0418162	0.0623467	0.0773397	1.26056	-1.54342	2.05109	0.417501	-1.65611	-0.343839	0.208344	0.12367	0.0410334	0.676579	0.0986327	0.731182
Yingtan	0.276935	-0.0753643	0.106839	0.0174984	-0.103294	-0.0231608	0.145261	0.0939768	0.05227	0.0418124	0.0623387	0.0766848	1.90647	-0.801945	2.04399	0.418497	-1.65698	-0.302027	0.0574427	0.423151	0.0417339	0.675851	0.0984564	0.762819
Lishui	0.281534	-0.117838	0.109007	0.0180127	-0.102786	-0.0317582	0.144215	0.0945038	0.052216	0.0417916	0.0623747	0.077176	1.95218	-1.24692	2.08761	0.431012	-1.64789	-0.411504	0.0517468	0.213296	0.0375856	0.666736	0.100311	0.680966
Yichun	0.307978	0.028265	0.10464	0.017047	-0.103805	-0.0162204	0.15321	0.103417	0.0523474	0.0418355	0.0623041	0.0759027	2.01017	0.27331	1.99896	0.407477	-1.6661	-0.2137	0.0452118	0.784783	0.0464178	0.683917	0.096625	0.83091
Xinyu	0.322889	0.0206465	0.104195	0.0168773	-0.103938	-0.0158351	0.156516	0.103454	0.0523737	0.0418444	0.0622985	0.0759861	2.06298	0.199572	1.98944	0.403334	-1.66838	-0.208394	0.0398824	0.841936	0.0474629	0.686959	0.0961717	0.835048
Xiangtan	0.426017	0.0769791	0.102005	0.0163469	-0.10462	-0.00733634	0.174327	0.101171	0.0526659	0.0418757	0.0622581	0.0747301	2.44378	0.760879	1.93684	0.390368	-1.68042	-0.0981712	0.0150481	0.447263	0.0536035	0.696512	0.0938054	0.921855
Zunyi	0.288446	0.153983	0.0913212	0.016491	-0.106652	0.00843984	0.153055	0.0945232	0.0520546	0.0417348	0.0621678	0.0715939	1.88459	1.62905	1.75433	0.395137	-1.71555	0.117885	0.0603479	0.10424	0.0802849	0.692992	0.0871671	0.906229
Zhuzhou	0.43172	0.0529333	0.102791	0.0163704	-0.10446	-0.0102197	0.17029	0.102515	0.0526647	0.0418728	0.0622714	0.0752729	2.53521	0.516347	1.9518	0.390956	-1.6775	-0.135769	0.0116909	0.605952	0.051792	0.696078	0.0943746	0.892085
Loudi	0.469388	0.0823157	0.100247	0.0161408	-0.104948	-0.00394676	0.180497	0.0990691	0.0525772	0.0418886	0.0622397	0.0738881	2.60054	0.830892	1.90666	0.385327	-1.6862	-0.0534154	0.009719	0.406624	0.0574171	0.700239	0.0926861	0.957433
Wenzhou	0.266604	-0.127616	0.109547	0.0181147	-0.102673	-0.0350499	0.143392	0.0944051	0.0522102	0.0417896	0.0623846	0.0773972	1.85926	-1.35179	2.09818	0.433474	-1.64581	-0.452857	0.063864	0.17735	0.0366354	0.664948	0.100737	0.650944
Shaoyang	0.54142	0.0492127	0.0989226	0.0157652	-0.105364	-0.000761456	0.192672	0.100832	0.0526839	0.0419077	0.0622238	0.0737364	2.81006	0.488068	1.87766	0.376189	-1.69331	-0.0103267	0.0052435	0.62582	0.0612933	0.707014	0.0913225	0.991767
Bijie	0.226157	0.190299	0.0859546	0.0175451	-0.107442	0.0123597	0.145713	0.100932	0.0519177	0.0415178	0.0621534	0.0708253	1.55207	1.88541	1.65559	0.422593	-1.72866	0.17451	0.121587	0.0602368	0.0987381	0.672863	0.0847893	0.86157
Pingxiang	0.38775	0.0454609	0.103204	0.0165674	-0.10427	-0.011707	0.167444	0.100092	0.0525339	0.0418618	0.0622801	0.0752946	2.3157	0.454193	1.96453	0.395764	-1.67422	-0.155482	0.0211765	0.649983	0.0502924	0.69253	0.0950185	0.876534
Huaihua	0.550949	0.0575548	0.0976626	0.0157907	-0.105559	0.00103859	0.205779	0.103993	0.0525142	0.0419079	0.0622098	0.073194	2.67738	0.553451	1.85974	0.376794	-1.69682	0.0141896	0.00778425	0.580322	0.0637964	0.706564	0.0906569	0.988687
Panzhihua	0.245962	0.168429	0.0480291	0.0203828	-0.108435	0.0117053	0.103931	0.101898	0.044632	0.0411545	0.0621253	0.0695367	2.3666	1.65291	1.07611	0.495274	-1.74542	0.168332	0.0185189	0.0992826	0.282649	0.62073	0.081825	0.866423
Qiandongnan	0.412436	0.0138541	0.0942598	0.0156541	-0.106318	0.00661713	0.211295	0.100113	0.0524161	0.0418583	0.0621873	0.0725745	1.95194	0.138385	1.7983	0.373979	-1.70964	0.0911771	0.0517757	0.890019	0.0730272	0.708656	0.0882552	0.927406
Lijiang	0.271379	0.147025	0.032611	0.0215368	-0.108627	0.00500766	0.0977672	0.100608	0.0416709	0.0410311	0.0621169	0.0689843	2.77577	1.46137	0.782584	0.524889	-1.74875	0.0725913	0.00581562	0.144849	0.434423	0.600006	0.0812476	0.942175
Ganzhou	0.254357	-0.0163276	0.104027	0.0163871	-0.104241	-0.015557	0.157064	0.0866393	0.052692	0.0418725	0.0622934	0.0763713	1.61944	-0.188455	1.97424	0.391358	-1.67338	-0.203703	0.10629	0.850634	0.0491733	0.695781	0.0951825	0.838709
Hengyang	0.462865	0.0608985	0.101363	0.0160778	-0.10481	-0.00633822	0.166273	0.0985887	0.052717	0.0418896	0.0622538	0.074756	2.78376	0.617703	1.92277	0.383814	-1.68359	-0.0847854	0.00567741	0.53719	0.0553541	0.701359	0.0931897	0.932483
Guiyang	0.269398	0.113142	0.0901972	0.0163926	-0.107007	0.0113464	0.174286	0.0989305	0.0521862	0.0417132	0.0621654	0.0717193	1.54572	1.14365	1.72837	0.392985	-1.72132	0.158206	0.123113	0.253581	0.0848397	0.69458	0.0861131	0.87439
Ningde	0.190203	-0.147262	0.108131	0.0176407	-0.103052	-0.0308117	0.138994	0.0877622	0.0522475	0.0418101	0.0623627	0.077675	1.36843	-1.67797	2.06959	0.421924	-1.65246	-0.396675	0.172092	0.0942824	0.039255	0.67335	0.0993753	0.691859
Yongzhou	0.416044	0.0420212	0.0995144	0.0156474	-0.105259	-0.0023721	0.162023	0.0884277	0.052746	0.0419136	0.0622371	0.0742988	2.56781	0.475204	1.88667	0.373326	-1.69125	-0.0319264	0.0106662	0.63495	0.0600665	0.709141	0.0917156	0.97455
Ji'an	0.3083	0.0109501	0.103908	0.0166183	-0.104123	-0.0149653	0.144739	0.101882	0.0525121	0.0418585	0.0622925	0.075962	2.13004	0.107478	1.97874	0.397011	-1.67152	-0.19701	0.0338946	0.914474	0.0486616	0.691611	0.0955495	0.843939
Qujing	0.161951	0.144762	0.0757803	0.0184417	-0.107947	0.0123037	0.127301	0.10213	0.0503021	0.0413812	0.0621472	0.0701432	1.27219	1.41742	1.5065	0.445655	-1.73696	0.175408	0.204185	0.157287	0.132877	0.656134	0.0833105	0.860865
Dali	0.262534	0.109581	0.0288125	0.021831	-0.108846	0.00797414	0.0974313	0.102941	0.0410926	0.0410085	0.062117	0.0689028	2.69456	1.0645	0.701159	0.532352	-1.75227	0.11573	0.0074024	0.287865	0.483689	0.594834	0.0806389	0.907935
Sanming	0.155968	-0.128009	0.105843	0.0170074	-0.103622	-0.0238139	0.150154	0.0915504	0.0523399	0.0418395	0.0623282	0.07734	1.03872	-1.39824	2.02222	0.406491	-1.66252	-0.307912	0.299683	0.162964	0.0439455	0.684641	0.0973408	0.75834
Liupanshui	0.1988	0.160064	0.083409	0.0176959	-0.10765	0.0129241	0.147012	0.102036	0.0515962	0.0414872	0.0621534	0.070684	1.35227	1.56871	1.61657	0.426538	-1.732	0.182843	0.177198	0.117657	0.106909	0.669989	0.0841907	0.855032
Nujiang	0.29528	0.11039	0.0139481	0.0231031	-0.108848	-0.00712302	0.0925723	0.0994431	0.0383689	0.0408849	0.062107	0.0684223	3.18972	1.11008	0.363526	0.565077	-1.75259	-0.104104	0.00155822	0.267758	0.716441	0.572398	0.0805844	0.917149
Qiannan	0.282262	0.043	0.090983	0.0160198	-0.106894	0.0110721	0.212284	0.0990891	0.0522522	0.0417637	0.0621736	0.0721821	1.32965	0.433952	1.74123	0.383583	-1.71929	0.153392	0.184536	0.664602	0.082559	0.70153	0.0864823	0.878182
Chenzhou	0.378273	0.054027	0.101776	0.0159487	-0.104811	-0.00757682	0.162714	0.0886471	0.052847	0.0418969	0.0622603	0.0752527	2.32477	0.609462	1.92585	0.380665	-1.68343	-0.100685	0.0206796	0.54263	0.0549663	0.703692	0.0932205	0.91986
Anshun	0.21556	0.11159	0.0884524	0.0168216	-0.107362	0.0133671	0.174917	0.0975375	0.0523095	0.041623	0.0621621	0.0714629	1.23236	1.14407	1.69094	0.404143	-1.72713	0.187049	0.218676	0.253407	0.0917748	0.686365	0.0850633	0.851735
Longyan	0.199329	-0.0761557	0.105044	0.0166093	-0.103954	-0.0204225	0.157548	0.0894628	0.0525598	0.0418618	0.0623131	0.0770811	1.2652	-0.851255	1.99857	0.396765	-1.66825	-0.264948	0.206678	0.395234	0.0464607	0.691793	0.0961971	0.791212
Guilin	0.397395	0.0118266	0.0977044	0.0153238	-0.105741	0.00201951	0.160015	0.0894121	0.0527836	0.0419298	0.062217	0.0739802	2.48349	0.13227	1.85104	0.365464	-1.69955	0.0272979	0.0134975	0.89485	0.0650416	0.714995	0.0901403	0.978238
Baoshan	0.274113	0.0815275	0.018622	0.022714	-0.109075	0.000691616	0.0948897	0.103433	0.0393362	0.040932	0.0621127	0.0684465	2.88876	0.788216	0.473405	0.55492	-1.75608	0.0101045	0.00411868	0.431126	0.636232	0.579319	0.0799864	0.991944
Liuzhou	0.346515	-0.0211471	0.0954049	0.0151641	-0.106219	0.00596005	0.162382	0.0953528	0.0526684	0.0419205	0.0622004	0.0734765	2.13395	-0.221778	1.81143	0.361734	-1.70769	0.081115	0.0335705	0.824622	0.0709677	0.717778	0.0886183	0.935399
Chuxiong	0.203539	0.117558	0.0477168	0.0203707	-0.10862	0.0130945	0.106089	0.104397	0.0447603	0.0411605	0.0621288	0.0694634	1.91856	1.12607	1.06605	0.494909	-1.7483	0.188509	0.0558873	0.26094	0.287165	0.620988	0.0813258	0.850591
Fuzhou	0.141192	-0.161122	0.107287	0.0173275	-0.103289	-0.029186	0.147003	0.0898778	0.0522886	0.0418262	0.0623515	0.0777822	0.96047	-1.79267	2.05182	0.414274	-1.65656	-0.375227	0.337509	0.0739246	0.0409621	0.678938	0.0985415	0.707729
Kunming	0.155267	0.127932	0.0638144	0.0192769	-0.108271	0.0141368	0.119458	0.103239	0.0479693	0.0412791	0.0621394	0.0699304	1.29976	1.23919	1.33032	0.46699	-1.74239	0.202156	0.194573	0.21614	0.184316	0.64081	0.0823546	0.839917
Qianxinan	0.157561	0.0973427	0.0865872	0.0171203	-0.10759	0.0137529	0.183492	0.100697	0.0522199	0.0415694	0.0621608	0.0711799	0.858676	0.966694	1.65813	0.41185	-1.73083	0.193213	0.391131	0.334393	0.0982251	0.680712	0.0843997	0.846909
Putian	0.141896	-0.145567	0.106672	0.0171135	-0.103457	-0.0277823	0.1519	0.0901499	0.0523239	0.0418375	0.0623436	0.0778265	0.934141	-1.61472	2.03869	0.409047	-1.65946	-0.356977	0.350902	0.107311	0.042263	0.682765	0.0979561	0.721333
Quanzhou	0.154998	-0.127233	0.106048	0.0169168	-0.103632	-0.0255099	0.155347	0.0910939	0.0523829	0.0418473	0.0623337	0.0776743	0.997753	-1.39672	2.02448	0.404251	-1.66254	-0.328422	0.319117	0.163419	0.0437114	0.686286	0.0973361	0.742797
Hezhou	0.350888	0.0226412	0.098539	0.0152686	-0.10559	0.000137667	0.16963	0.0906981	0.0529099	0.0419355	0.0622308	0.0743725	2.06855	0.249633	1.86239	0.364098	-1.69675	0.00185105	0.0393533	0.803024	0.0634206	0.716014	0.0906704	0.998524
Heyuan	0.273374	0.00851194	0.103062	0.015941	-0.104591	-0.0129349	0.1674	0.0905499	0.0529421	0.0419007	0.0622833	0.0764716	1.63306	0.0940027	1.94669	0.380448	-1.67929	-0.169147	0.103392	0.925163	0.0524052	0.703854	0.094026	0.865783
Yuxi	0.102494	0.0795765	0.0565756	0.0197684	-0.108518	0.0145374	0.123683	0.104581	0.046689	0.0412247	0.0621393	0.0697346	0.828682	0.760911	1.21176	0.479528	-1.74636	0.208468	0.407873	0.447244	0.226457	0.631875	0.0816614	0.83499
Laibin	0.309495	-0.0214298	0.0949764	0.015003	-0.106332	0.00664712	0.161156	0.091698	0.0527469	0.041926	0.0622041	0.0736756	1.92047	-0.2337	1.80061	0.357846	-1.70941	0.0902215	0.0556448	0.81536	0.0726618	0.720683	0.088299	0.928165
Xiamen	0.177782	-0.104069	0.105842	0.0167636	-0.103751	-0.0245015	0.157085	0.0898792	0.0524841	0.0418563	0.062329	0.077672	1.13176	-1.15787	2.01665	0.400504	-1.66457	-0.315449	0.258544	0.247738	0.0445274	0.68904	0.0969313	0.752617
Meizhou	0.241263	-0.0247873	0.104265	0.0162165	-0.104289	-0.0164455	0.163501	0.0892204	0.0528367	0.0418854	0.0622994	0.0767183	1.47561	-0.277821	1.97334	0.387163	-1.674	-0.214362	0.140985	0.781321	0.0492756	0.698881	0.0950614	0.830395
Hechi	0.230114	-0.0267696	0.0921493	0.0154459	-0.106844	0.0106146	0.196065	0.0984086	0.0525365	0.041843	0.062183	0.0727427	1.17366	-0.272025	1.75401	0.36914	-1.71821	0.14592	0.241362	0.785769	0.0803412	0.712256	0.0866789	0.884072
Lincang	0.237154	0.067953	0.0276587	0.0219387	-0.109073	0.00853342	0.0978379	0.104948	0.041072	0.0410101	0.0621211	0.0687628	2.42394	0.647494	0.673421	0.534957	-1.75581	0.124099	0.0158803	0.517754	0.501142	0.593033	0.0800327	0.901311
Dehong	0.285343	0.0650497	0.0107716	0.0234588	-0.109226	-0.0064991	0.0936645	0.10385	0.0380307	0.0408717	0.0621089	0.0681346	3.04644	0.626382	0.283235	0.573962	-1.75862	-0.0953861	0.00249897	0.53149	0.777171	0.566378	0.0795532	0.924065
Wenshan	-0.0088122	0.0379924	0.0814698	0.0175873	-0.107949	0.0140542	0.163572	0.0996438	0.0515879	0.0414979	0.0621612	0.0708115	-0.0538736	0.381282	1.57924	0.423812	-1.73659	0.198473	0.957068	0.703235	0.115222	0.671974	0.0833753	0.842795
Baise	0.0989899	0.00494494	0.0888575	0.016323	-0.107469	0.0141456	0.195117	0.0982579	0.0525823	0.0416854	0.0621724	0.07199	0.507335	0.0503261	1.68988	0.391576	-1.72856	0.196494	0.612252	0.959892	0.0919793	0.69562	0.0848063	0.844342
Qingyuan	0.332755	0.0386093	0.100315	0.0155587	-0.105124	-0.00483731	0.172196	0.0919568	0.0528396	0.041921	0.0622537	0.0751043	1.93242	0.419863	1.89848	0.371144	-1.68863	-0.0644078	0.0541476	0.674854	0.05849	0.710765	0.0922177	0.948684
Guigang	0.310817	-0.00889325	0.095824	0.0148363	-0.106188	0.0053817	0.165674	0.0902866	0.0528513	0.0419565	0.0622125	0.0741637	1.87608	-0.0985001	1.81308	0.353611	-1.70686	0.0725651	0.061511	0.921594	0.070711	0.723852	0.0887726	0.942195
Zhaoqing	0.325939	0.027572	0.09918	0.0152703	-0.105434	-0.00183012	0.17289	0.0925934	0.0529309	0.0419384	0.0622435	0.0748235	1.88524	0.297775	1.87376	0.364112	-1.69389	-0.0244592	0.0602598	0.766059	0.0618306	0.716003	0.0912128	0.980501
Zhangzhou	0.20308	-0.0710893	0.105332	0.0165471	-0.103949	-0.0212555	0.159658	0.0887831	0.0526275	0.0418679	0.0623185	0.0772198	1.27197	-0.800708	2.00146	0.395222	-1.66802	-0.275259	0.204265	0.423867	0.046147	0.69293	0.0962424	0.783286
Jieyang	0.247543	-0.0159011	0.103851	0.0160442	-0.10441	-0.015541	0.166088	0.0902519	0.0529083	0.0418973	0.0622973	0.0767696	1.49043	-0.176186	1.96285	0.382941	-1.676	-0.202437	0.137049	0.860254	0.0504883	0.702005	0.0946679	0.839698
Chaozhou	0.227238	-0.0391806	0.104708	0.016279	-0.104189	-0.01847	0.163405	0.0893325	0.0528154	0.0418834	0.0623074	0.0770615	1.39064	-0.438593	1.98252	0.388674	-1.67218	-0.239678	0.165255	0.661239	0.0482356	0.697763	0.0954198	0.810726
Honghe	0.037137	0.0502039	0.066561	0.0190309	-0.108358	0.0156818	0.132873	0.102722	0.0487995	0.0413104	0.0621491	0.0701901	0.279492	0.488736	1.36397	0.460681	-1.74351	0.22342	0.780039	0.625348	0.17349	0.645325	0.0821594	0.823345
Shantou	0.237292	-0.0272584	0.10429	0.0161431	-0.104302	-0.0170841	0.164872	0.0894916	0.0528697	0.0418921	0.0623034	0.07694	1.43925	-0.304592	1.97259	0.385351	-1.6741	-0.222045	0.15101	0.760866	0.0493614	0.700222	0.0950424	0.824414
Yunfu	0.313842	0.0173021	0.0985984	0.0150606	-0.105651	4.43508e-05	0.171829	0.0921307	0.0530896	0.0419514	0.0622382	0.0747887	1.82648	0.1878	1.85721	0.359	-1.69752	0.000593014	0.068665	0.851147	0.0641566	0.71982	0.0905237	0.999527
Wuzhou	0.325283	0.0105734	0.0978199	0.0150328	-0.105826	0.00201485	0.169558	0.0906755	0.0530246	0.0419494	0.0622262	0.0743164	1.91842	0.116607	1.8448	0.358355	-1.70067	0.0271118	0.0559054	0.907241	0.0659464	0.720303	0.0899308	0.978387
Yulin	0.299142	-0.00911935	0.0958447	0.0147191	-0.106219	0.00535592	0.167378	0.0912872	0.0529561	0.0419659	0.0622172	0.0743196	1.78722	-0.0998974	1.80989	0.350739	-1.70723	0.0720661	0.0748033	0.920485	0.0712064	0.726004	0.0887029	0.942592
Foshan	0.307939	0.0271676	0.0997854	0.0153184	-0.105284	-0.0040248	0.172011	0.0934025	0.0529231	0.0419378	0.0622539	0.0753828	1.79023	0.290866	1.88548	0.365265	-1.6912	-0.0533915	0.0743176	0.771333	0.0602278	0.715143	0.0917253	0.957452
Pu'er	0.142656	0.0519987	0.0402803	0.0209412	-0.10892	0.014479	0.112187	0.106755	0.0435697	0.0411087	0.0621318	0.0692821	1.27159	0.487085	0.924502	0.509409	-1.75304	0.208986	0.204398	0.626516	0.355888	0.6108	0.0805069	0.834586
Shanwei	0.261817	-0.000538147	0.103124	0.0158564	-0.104597	-0.0132864	0.167988	0.0914373	0.0529865	0.0419086	0.0622888	0.0765895	1.55855	-0.00588542	1.94623	0.378357	-1.67923	-0.173476	0.120044	0.995308	0.0524603	0.705404	0.0940369	0.862382
Jiangmen	0.301466	0.0217673	0.0992994	0.0151355	-0.105454	-0.00232673	0.171603	0.0939689	0.0530533	0.0419501	0.0622503	0.0752213	1.75677	0.231643	1.87169	0.360799	-1.69404	-0.0309318	0.0798684	0.816956	0.0621179	0.718477	0.0911846	0.975342
Maoming	0.299658	0.00193612	0.0972784	0.0147765	-0.106009	0.00317716	0.169317	0.0914591	0.0531789	0.0419673	0.0622281	0.0744119	1.76981	0.0211692	1.82927	0.352095	-1.70355	0.042697	0.0776665	0.983123	0.0682457	0.724988	0.089389	0.965968
Guangzhou	0.306109	0.0296005	0.100891	0.0155031	-0.105071	-0.00621821	0.172712	0.0935699	0.0529912	0.0419268	0.0622622	0.075514	1.77237	0.316346	1.90392	0.369766	-1.68755	-0.0823451	0.07724	0.751936	0.0577747	0.71179	0.0924256	0.934421
Zhongshan	0.297433	0.0233185	0.100171	0.0153168	-0.105225	-0.00488215	0.171741	0.093576	0.0529901	0.0419397	0.0622596	0.0755092	1.73187	0.249193	1.89037	0.36521	-1.6901	-0.0646563	0.0842138	0.803364	0.0595689	0.715184	0.0919366	0.948486
Huizhou	0.283588	0.0193569	0.10219	0.0156822	-0.104827	-0.00983102	0.169965	0.0929776	0.0530534	0.0419174	0.0622754	0.076098	1.6685	0.208188	1.92618	0.374121	-1.68328	-0.129189	0.0961472	0.835208	0.0549257	0.70855	0.0932506	0.897285
Xishuangbanna	0.076038	0.0211032	0.0442088	0.0206728	-0.108907	0.0156191	0.119883	0.105676	0.0444949	0.0411388	0.0621394	0.0694506	0.63427	0.199698	0.99357	0.502514	-1.75263	0.224895	0.526336	0.841838	0.321147	0.615635	0.0805783	0.822197
Zhuhai	0.294594	0.0213	0.0999752	0.0152534	-0.105272	-0.00458882	0.171661	0.0937216	0.0529999	0.0419444	0.0622594	0.0755641	1.71614	0.227269	1.88633	0.363656	-1.69086	-0.0607276	0.0870588	0.820353	0.060113	0.716344	0.0917901	0.951612
Fangchenggang	0.238219	-0.0457957	0.0916016	0.0150442	-0.107056	0.0114284	0.159083	0.0917927	0.0528329	0.0418772	0.0621956	0.0731857	1.49745	-0.498904	1.7338	0.359245	-1.72129	0.156156	0.135214	0.618174	0.083871	0.719638	0.0861194	0.876004
Yangjiang	0.3035	0.0121326	0.0984254	0.0149251	-0.10575	0.000735064	0.171677	0.0925918	0.053223	0.0419613	0.0622387	0.0748006	1.76786	0.131033	1.8493	0.355688	-1.6991	0.00982697	0.077992	0.895827	0.0652923	0.722297	0.0902265	0.992165
Beihai	0.277232	-0.0254924	0.0939287	0.0144856	-0.106592	0.00803676	0.16512	0.0908255	0.0529132	0.0419772	0.0622088	0.0738178	1.67897	-0.280675	1.77515	0.345082	-1.71346	0.108873	0.0940868	0.779133	0.076779	0.730249	0.0875511	0.913368
Zhanjiang	0.284382	-0.0125061	0.0953484	0.0145124	-0.106361	0.00618884	0.167969	0.090946	0.0530862	0.0419813	0.0622206	0.0744325	1.69306	-0.137511	1.79611	0.345687	-1.70942	0.0831469	0.0913715	0.890709	0.0733759	0.729794	0.0882957	0.933784
Haikou	0.278406	-0.0124784	0.09532	0.0143819	-0.106392	0.00603122	0.168495	0.0916624	0.0532141	0.0419946	0.0622272	0.0745531	1.65231	-0.136135	1.79125	0.342471	-1.70973	0.0808983	0.0994051	0.891796	0.0741526	0.73221	0.0882385	0.935571
Sanya	0.259753	-0.0276522	0.0929719	0.0140944	-0.10683	0.00925992	0.166882	0.0919076	0.0532018	0.0420139	0.0622216	0.0742556	1.55651	-0.300869	1.74753	0.335469	-1.71693	0.124703	0.120529	0.7637	0.0814584	0.737481	0.0869142	0.900833
Suihua	0.566448	-0.107321	0.11669	0.0244083	-0.0931663	-0.0689837	0.110671	0.0959378	0.0537791	0.0414896	0.0630367	0.0677594	5.11829	-1.11865	2.16981	0.588299	-1.47797	-1.01807	5.19903e-07	0.264089	0.0307219	0.556727	0.140353	0.309378
Tacheng	0.414276	-0.213385	-0.0738038	0.0372825	-0.0767328	-0.13096	0.074279	0.078047	0.0313381	0.0414166	0.0641796	0.0665029	5.5773	-2.73405	-2.35508	0.900181	-1.19559	-1.96924	5.02903e-08	0.00658746	0.0190931	0.368669	0.232698	0.0497464
Karamay	0.412997	-0.209654	-0.0735645	0.0371247	-0.077202	-0.130608	0.0743065	0.0776976	0.0313289	0.0414062	0.064165	0.0665133	5.55802	-2.69833	-2.34814	0.896596	-1.20318	-1.96363	5.56481e-08	0.00732083	0.019447	0.370576	0.229754	0.0503971
Harbin	0.564506	-0.110717	0.119473	0.0242249	-0.0942679	-0.0714326	0.113044	0.0955974	0.0543365	0.0414921	0.0629557	0.0678242	4.99367	-1.15816	2.19876	0.583844	-1.49737	-1.0532	9.53794e-07	0.247622	0.0285763	0.559717	0.135236	0.293005
Changji	0.403293	-0.154366	-0.0696622	0.0347418	-0.0800674	-0.125383	0.0747095	0.0758843	0.0311927	0.0412494	0.0640384	0.066651	5.39815	-2.03423	-2.23329	0.842239	-1.2503	-1.88119	1.27503e-07	0.0427136	0.0261879	0.400253	0.212059	0.060811
Wuhai	0.385602	-0.0617655	0.0879574	0.0219831	-0.100855	-0.0324099	0.100169	0.0876576	0.0535623	0.0419278	0.0630193	0.0704269	3.84953	-0.704622	1.64215	0.524309	-1.60038	-0.460193	0.000141661	0.481534	0.101494	0.600409	0.110454	0.645676
Tianjin	0.717467	-0.234049	0.114403	0.0222421	-0.0986324	-0.0454745	0.159443	0.0948772	0.0532444	0.0414659	0.0626612	0.0694407	4.49984	-2.46686	2.14864	0.536394	-1.57406	-0.654869	9.38444e-06	0.0141286	0.0323771	0.592041	0.116415	0.513
Dalian	0.502985	-0.276876	0.117639	0.0226085	-0.0980999	-0.0631447	0.144966	0.0878148	0.0533102	0.0414746	0.0626879	0.0688411	3.46968	-3.15296	2.20668	0.545117	-1.56489	-0.917252	0.000588988	0.0017619	0.0280121	0.586035	0.118549	0.359668
Langfang	0.748562	-0.209222	0.113649	0.0221867	-0.0987318	-0.0426897	0.161243	0.0963644	0.0532484	0.0414696	0.062658	0.0695385	4.64246	-2.17115	2.13432	0.535011	-1.57573	-0.6139	4.94485e-06	0.0306191	0.0335399	0.592996	0.11603	0.539697
Shizuishan	0.375631	-0.0436474	0.0870593	0.021998	-0.101934	-0.0307379	0.0982941	0.0858226	0.0533968	0.0420395	0.0630074	0.0705312	3.8215	-0.508577	1.63042	0.52327	-1.61782	-0.435806	0.000158015	0.611382	0.103949	0.601132	0.10664	0.663258
Yulin	0.845603	-0.110007	0.0983173	0.0214565	-0.101431	-0.0211304	0.134086	0.0962207	0.0535588	0.0417939	0.062625	0.0708207	6.30642	-1.14328	1.83569	0.513389	-1.61966	-0.298365	8.99016e-10	0.253737	0.0672873	0.608017	0.106243	0.765609
Yan'an	0.989519	-0.0427096	0.0983467	0.0204361	-0.102923	-0.015239	0.138388	0.0934409	0.0530294	0.0418952	0.0624612	0.071345	7.15035	-0.457076	1.85457	0.487791	-1.64779	-0.213596	5.43871e-12	0.647912	0.0645339	0.626016	0.100331	0.830992
Haixi	0.298349	-0.0397283	-0.046656	0.0292042	-0.103365	-0.105877	0.0816204	0.0819675	0.0313129	0.0405247	0.0623598	0.0671144	3.65532	-0.484683	-1.48999	0.720652	-1.65756	-1.57756	0.000297969	0.628217	0.137164	0.471625	0.0983398	0.115609
Lvliang	0.945232	-0.153327	0.10401	0.0212285	-0.101052	-0.0217393	0.139237	0.0986724	0.0534709	0.0416916	0.0625579	0.0709022	6.78863	-1.5539	1.94517	0.509179	-1.61534	-0.30661	5.13872e-11	0.121149	0.0525878	0.610961	0.107175	0.75933
Haidu	0.243714	0.0442724	0.0382126	0.0212783	-0.104684	-0.0424647	0.0933168	0.0908262	0.0423832	0.0411886	0.0623663	0.0697953	2.61168	0.487441	0.901597	0.516607	-1.67853	-0.608418	0.00941396	0.626264	0.367917	0.605771	0.0941738	0.543321
Lanzhou	0.270972	0.0638754	0.060535	0.0203651	-0.104696	-0.032522	0.0935596	0.0890749	0.0467896	0.0414162	0.0623941	0.0702083	2.89625	0.717098	1.29377	0.491719	-1.67799	-0.463222	0.0040239	0.473812	0.196633	0.623239	0.0942797	0.643505
Weihai	0.487518	-0.373603	0.116325	0.0217963	-0.0994203	-0.059655	0.162039	0.096905	0.0527409	0.0415469	0.0625956	0.0699147	3.00864	-3.85535	2.2056	0.524619	-1.5883	-0.853254	0.00282233	0.000138473	0.0280887	0.600194	0.11316	0.394126
Linfen	0.948366	-0.152513	0.104171	0.0203432	-0.10207	-0.015819	0.144165	0.103588	0.0529843	0.0417602	0.0624481	0.0714847	6.57832	-1.4723	1.96608	0.487143	-1.63448	-0.221293	1.82457e-10	0.141876	0.0501121	0.626475	0.103094	0.824999
Puyang	0.747208	-0.1477	0.110048	0.0205192	-0.101145	-0.0247956	0.16765	0.104336	0.0524578	0.0416449	0.0624746	0.0715341	4.45694	-1.41562	2.09783	0.492718	-1.61898	-0.346627	1.1343e-05	0.157812	0.0366667	0.622534	0.106389	0.729088
Anyang	0.777247	-0.160314	0.108949	0.0204403	-0.101335	-0.0221334	0.168064	0.105577	0.0525279	0.041663	0.0624648	0.0714203	4.62472	-1.51846	2.07411	0.490611	-1.62227	-0.309903	5.35979e-06	0.12984	0.0388303	0.624022	0.105684	0.756827
Jining	0.680285	-0.166379	0.111255	0.0204879	-0.101045	-0.0299506	0.16769	0.106315	0.0523452	0.0416369	0.0624779	0.0716905	4.0568	-1.56496	2.12541	0.492062	-1.61729	-0.417777	6.19049e-05	0.118533	0.0342819	0.622997	0.106753	0.676377
Gannan	0.232086	0.139588	0.0525592	0.0205786	-0.106177	-0.0237496	0.100114	0.0946177	0.0450554	0.0412172	0.0622216	0.0700561	2.31821	1.47528	1.16655	0.499271	-1.70644	-0.339007	0.0210378	0.141073	0.244221	0.617915	0.0888506	0.734816
Yuncheng	0.927217	-0.111928	0.103192	0.0196187	-0.102806	-0.0109558	0.146834	0.108862	0.0527851	0.0418185	0.0623817	0.0719694	6.31472	-1.02816	1.95495	0.469138	-1.64801	-0.152228	8.56969e-10	0.304615	0.0514172	0.639275	0.100285	0.879098
Sanmenxia	0.844789	-0.0727425	0.103463	0.0190578	-0.10319	-0.0076719	0.147447	0.112776	0.0527767	0.0418362	0.062342	0.072356	5.72944	-0.645019	1.96038	0.455533	-1.65523	-0.10603	2.24051e-08	0.519355	0.0507771	0.64902	0.098812	0.915622
Yushu	0.326337	-0.0374355	-0.0407427	0.0289177	-0.105947	-0.103016	0.0829657	0.0865746	0.0315206	0.0404962	0.0621972	0.0670387	3.9334	-0.432408	-1.29258	0.714084	-1.70341	-1.53666	0.00010177	0.665722	0.197046	0.475671	0.0894169	0.125317
Luohe	0.534436	-0.0338504	0.107466	0.0191264	-0.102513	-0.011428	0.158147	0.105226	0.0524449	0.0417698	0.062373	0.0726687	3.37937	-0.321693	2.04911	0.4579	-1.64355	-0.157262	0.000811961	0.747885	0.0412275	0.64732	0.101205	0.875133
Zhumadian	0.446485	0.0194821	0.107294	0.0187673	-0.10272	-0.0102596	0.15594	0.10123	0.0523971	0.0417753	0.0623573	0.0732504	2.86318	0.192453	2.0477	0.449244	-1.64728	-0.140062	0.00445742	0.847504	0.0413663	0.653545	0.100436	0.888695
Huainan	0.41566	-0.0830291	0.110114	0.0192059	-0.10212	-0.021819	0.161339	0.100614	0.0522936	0.0417393	0.0624015	0.0742257	2.57632	-0.825227	2.10569	0.460139	-1.6365	-0.293955	0.0104124	0.409828	0.0359726	0.645714	0.102671	0.768974
Ganzi	0.266422	0.144492	0.0183887	0.0226487	-0.10785	-0.020022	0.0934943	0.0869975	0.0388192	0.040908	0.0621235	0.0690104	2.84961	1.66088	0.473701	0.553648	-1.73607	-0.290131	0.0046474	0.0976702	0.636021	0.580188	0.0834689	0.771895
Chuzhou	0.421662	-0.0959928	0.110981	0.0193828	-0.101892	-0.0297996	0.164222	0.105199	0.0522284	0.0417227	0.0624196	0.0742781	2.56764	-0.912488	2.12491	0.464561	-1.63237	-0.401189	0.0106715	0.362166	0.0343239	0.642547	0.103539	0.688536
Suizhou	0.342984	0.104031	0.105359	0.018062	-0.103312	-0.00764715	0.15565	0.103567	0.0523689	0.0418033	0.0623183	0.0737277	2.20356	1.00449	2.01187	0.432071	-1.65781	-0.103722	0.028233	0.315868	0.045032	0.665967	0.0982891	0.917452
Hefei	0.390534	-0.0707799	0.109913	0.018882	-0.102305	-0.0244529	0.163034	0.101276	0.052256	0.0417538	0.0623912	0.0748207	2.39542	-0.698879	2.10335	0.452222	-1.63973	-0.32682	0.0171482	0.485111	0.0361781	0.651401	0.101997	0.744008
Nantong	0.387777	-0.10705	0.112474	0.0197585	-0.101464	-0.0455943	0.164577	0.106014	0.052153	0.0416983	0.0624549	0.0749083	2.3562	-1.00977	2.15662	0.473846	-1.6246	-0.608668	0.0190367	0.313333	0.0317441	0.635918	0.105186	0.543156
Shanghai	0.370922	-0.102743	0.112659	0.0194529	-0.101686	-0.0451558	0.164132	0.106504	0.0522299	0.0417256	0.0624428	0.0755044	2.2599	-0.96469	2.15699	0.466212	-1.62847	-0.598055	0.0244676	0.335394	0.0317155	0.641366	0.104363	0.550206
Shaoguan	0.318419	0.0359428	0.102202	0.015855	-0.104789	-0.0086563	0.16898	0.0899661	0.0529637	0.0419036	0.0622679	0.0755373	1.88436	0.399515	1.92966	0.378368	-1.68287	-0.114596	0.0603793	0.689768	0.0544903	0.705396	0.0933286	0.908834
Nanning	0.263291	-0.0347456	0.0927364	0.0148466	-0.106779	0.00934957	0.160001	0.0907731	0.0527036	0.041925	0.0621943	0.073071	1.64555	-0.382774	1.75958	0.354124	-1.71687	0.127952	0.100791	0.70213	0.0793886	0.723468	0.0869252	0.898264
Dongguan	0.295896	0.0251877	0.101229	0.0154946	-0.105034	-0.00689301	0.172155	0.0938694	0.0530674	0.0419287	0.0622666	0.0756468	1.71877	0.268327	1.90755	0.369547	-1.68684	-0.091121	0.0865767	0.788612	0.0573014	0.711953	0.092563	0.927451
Shenzhen	0.28907	0.0218958	0.1015	0.0154961	-0.105002	-0.00761245	0.171537	0.0939108	0.0531233	0.0419295	0.0622697	0.0758303	1.68517	0.233156	1.91065	0.369574	-1.68624	-0.100388	0.0928836	0.815782	0.0569002	0.711932	0.0926774	0.920096
Qinzhou	0.275148	-0.0286137	0.0936491	0.0145267	-0.106654	0.00856546	0.163187	0.0902244	0.0528694	0.0419721	0.0622032	0.0735887	1.6861	-0.317139	1.77133	0.346104	-1.7146	0.116396	0.0927056	0.751335	0.0774124	0.729481	0.08734	0.907408
Chongzuo	0.184424	-0.0418277	0.090282	0.0154305	-0.107273	0.0135127	0.158396	0.0925592	0.052706	0.041818	0.0621864	0.0729678	1.16432	-0.451902	1.71294	0.368993	-1.72502	0.185187	0.245119	0.651631	0.0876467	0.712366	0.0854436	0.853194
Longnan	0.337929	0.251265	0.0845372	0.0187423	-0.106104	-0.00707941	0.109265	0.0982481	0.051147	0.0415874	0.0622133	0.0711533	3.09273	2.55745	1.65283	0.450673	-1.70549	-0.0994953	0.00214937	0.0109827	0.0992998	0.652516	0.0890277	0.920804
Wujiaqu	0.404438	-0.177605	-0.0709639	0.0357757	-0.0799242	-0.127459	0.0745632	0.07615	0.0312267	0.0413209	0.0640706	0.0665968	5.42409	-2.3323	-2.27253	0.865802	-1.24744	-1.9139	1.11594e-07	0.0202752	0.0236855	0.387217	0.213105	0.0564828
Shihezi	0.404391	-0.207124	-0.0727968	0.0372646	-0.0799628	-0.13009	0.074417	0.0765151	0.0312832	0.0414345	0.0641168	0.0665255	5.43411	-2.70697	-2.32702	0.899361	-1.24714	-1.95549	1.05982e-07	0.00713708	0.0205579	0.369104	0.213213	0.0513536
