# Supplementary material for: Identifying the spatiotemporal patterns and natural and socioeconomic influencing factors of PM2.5 and O3 pollution in China
Source: PLoS One. 2025 Feb 13;20(2):e0317691. doi: 10.1371/journal.pone.0317691 (PMC11825043; doi:10.1371/journal.pone.0317691)
Supplement: S2 File — Fig 6. (XLSX) [file pone.0317691.s002.xlsx]

## Sheet: PM2.5_natural
City	beta_Tem	beta_Pre	beta_Ws	beta_Rh	beta_Ap	beta_Sd	se_Tem	se_Pre	se_Ws	se_Rh	se_Ap	se_Sd	t_Tem	t_Pre	t_Ws	t_Rh	t_Ap	t_Sd	p_Tem	p_Pre	p_Ws	p_Rh	p_Ap	p_Sd
Da Hinggan Ling Mountains	0.0723535	-0.278459	-0.140903	0.295279	0.614368	-0.238375	0.0968881	0.168141	0.0897349	0.129843	0.0679364	0.0871995	0.746774	-1.6561	-1.57022	2.27412	9.04329	-2.73368	0.455722	0.0986349	0.117306	0.0235887	1.23904e-17	0.00659488
Heihe	0.0771425	-0.258365	-0.142166	0.298833	0.615722	-0.238481	0.097216	0.169221	0.0900574	0.130102	0.0679981	0.087214	0.793517	-1.52679	-1.57862	2.29692	9.05499	-2.73443	0.428037	0.127754	0.115364	0.0222378	1.13676e-17	0.00658006
Yichun	0.0804755	-0.247303	-0.143101	0.300865	0.615843	-0.238154	0.0974872	0.17026	0.0902211	0.13035	0.0680237	0.0872048	0.825498	-1.4525	-1.58612	2.30813	9.05336	-2.73098	0.409675	0.147295	0.113654	0.021599	1.15051e-17	0.00664788
Hulunbuir	0.0656713	-0.276633	-0.128461	0.294789	0.61743	-0.237377	0.0962936	0.16792	0.090169	0.129434	0.0680056	0.0872642	0.68199	-1.64742	-1.42467	2.27753	9.07911	-2.72021	0.495715	0.100408	0.155182	0.0233822	9.51623e-18	0.00686349
Qiqihar	0.0731751	-0.253047	-0.135503	0.299124	0.617541	-0.23795	0.0968375	0.169207	0.0903525	0.129794	0.0680422	0.0872517	0.755648	-1.49549	-1.49971	2.30461	9.07585	-2.72717	0.450389	0.135726	0.134628	0.0217979	9.7476e-18	0.00672343
Hegang	0.0816635	-0.245524	-0.143915	0.301007	0.615438	-0.237974	0.0976051	0.170513	0.0902333	0.130476	0.0680226	0.0871931	0.836673	-1.43991	-1.59493	2.30698	9.04755	-2.72927	0.403371	0.150823	0.111669	0.0216634	1.20074e-17	0.00668166
Jiamusi	0.0828427	-0.242641	-0.144272	0.301156	0.615203	-0.237842	0.0977249	0.170595	0.0902541	0.130591	0.0680264	0.0871834	0.847714	-1.42232	-1.59851	2.3061	9.04359	-2.72806	0.397201	0.15586	0.110869	0.0217132	1.2363e-17	0.0067056
Altay	-0.343601	-0.524982	-0.565608	-0.115663	0.64188	-0.192678	0.0853352	0.150458	0.0978774	0.108767	0.0694657	0.0874802	-4.02649	-3.48922	-5.77875	-1.0634	9.24024	-2.20253	7.00251e-05	0.000548959	1.71789e-08	0.288363	2.88143e-18	0.0283062
Shuangyashan	0.0821636	-0.239281	-0.143896	0.301425	0.615387	-0.237863	0.0976672	0.170831	0.0902618	0.130611	0.0680377	0.0871808	0.841261	-1.40069	-1.59421	2.3078	9.0448	-2.72839	0.4008	0.162231	0.11183	0.0216173	1.22533e-17	0.00669911
Jixi	0.0817812	-0.232514	-0.142959	0.302098	0.615934	-0.236865	0.0976334	0.171206	0.0903484	0.130602	0.0680606	0.0871879	0.837636	-1.3581	-1.58231	2.31311	9.0498	-2.71672	0.402831	0.175344	0.114519	0.02132	1.18104e-17	0.00693455
Qitaihe	0.0813888	-0.23399	-0.142031	0.302237	0.616215	-0.237341	0.0975752	0.170853	0.0902313	0.130468	0.0680592	0.0871959	0.834113	-1.36954	-1.57408	2.31657	9.05411	-2.72193	0.40481	0.171746	0.11641	0.0211283	1.14417e-17	0.00682859
Daqing	0.0742902	-0.240546	-0.132277	0.301317	0.618285	-0.237177	0.0969042	0.169923	0.090858	0.129849	0.0680748	0.0872616	0.766635	-1.41562	-1.45587	2.32051	9.08244	-2.71799	0.443837	0.157814	0.146363	0.0209115	9.28497e-18	0.0069085
Hinggan League	0.0631886	-0.25142	-0.110475	0.298218	0.61992	-0.2366	0.0960177	0.170205	0.0930978	0.129372	0.068097	0.0873122	0.658093	-1.47716	-1.18666	2.30512	9.10349	-2.70982	0.510929	0.140569	0.236201	0.0217689	7.94875e-18	0.00707737
Mudanjiang	0.0798787	-0.222353	-0.138964	0.303164	0.617179	-0.23608	0.0974341	0.171367	0.0903482	0.130274	0.0680929	0.087212	0.819822	-1.29753	-1.5381	2.32713	9.06378	-2.70697	0.412899	0.19534	0.124966	0.0205524	1.06546e-17	0.00713707
Songyuan	0.0725611	-0.222296	-0.122774	0.303405	0.619256	-0.236269	0.0967439	0.171241	0.0918686	0.129727	0.0681155	0.0872752	0.750032	-1.29815	-1.33641	2.3388	9.09126	-2.70718	0.45376	0.195127	0.182319	0.0199316	8.6996e-18	0.00713262
Bozhou	-0.34982	-0.583869	-0.665855	-0.179733	0.644187	-0.183726	0.0856314	0.150382	0.0988193	0.106708	0.0696614	0.0875267	-4.08518	-3.88257	-6.7381	-1.68435	9.24741	-2.09908	5.51195e-05	0.000124443	6.98578e-11	0.0930433	2.73149e-18	0.0365554
Baicheng	0.0688692	-0.233981	-0.116501	0.301815	0.61964	-0.236487	0.0964466	0.170848	0.0930807	0.129625	0.06811	0.0872938	0.714066	-1.36953	-1.25161	2.32837	9.09763	-2.7091	0.475682	0.171749	0.211582	0.0204852	8.29993e-18	0.00709238
Hami	-0.370359	-0.482282	-0.366797	-0.0540169	0.644705	-0.193473	0.0862911	0.151516	0.0925007	0.11031	0.0693911	0.0877782	-4.29198	-3.18304	-3.96534	-0.489683	9.29088	-2.20411	2.31931e-05	0.00159357	8.95909e-05	0.624678	1.97457e-18	0.0281939
Jilin	0.0770183	-0.207382	-0.127504	0.306006	0.618826	-0.23498	0.0971563	0.171995	0.0911204	0.12996	0.0681327	0.0872512	0.792725	-1.20574	-1.39929	2.35462	9.08266	-2.69314	0.428497	0.228766	0.162648	0.0191166	9.27009e-18	0.00743328
Changchun	0.0751806	-0.217568	-0.127069	0.305051	0.618898	-0.2359	0.0969729	0.171381	0.0913264	0.129905	0.0681188	0.0872599	0.775274	-1.2695	-1.39138	2.34826	9.08557	-2.70342	0.438723	0.205142	0.165032	0.0194406	9.07275e-18	0.00721204
Urumqi	-0.36017	-0.55606	-0.572771	-0.146073	0.644883	-0.186887	0.0857982	0.150413	0.0969387	0.10746	0.0695588	0.0876526	-4.19787	-3.69689	-5.90859	-1.35932	9.27105	-2.13213	3.45382e-05	0.000254797	8.46472e-09	0.174956	2.28981e-18	0.0337207
Xilingol League	-0.00277163	-0.357136	0.0302591	0.284862	0.625318	-0.23373	0.0923953	0.180582	0.0939957	0.129207	0.0682208	0.0874859	-0.0299975	-1.97769	0.32192	2.20469	9.1661	-2.67162	0.976087	0.0487803	0.747713	0.0281531	5.00032e-18	0.00791618
Tongliao	0.0617934	-0.217305	-0.0817118	0.304173	0.6213	-0.235113	0.0959532	0.174995	0.0975726	0.129557	0.0681631	0.0873329	0.643995	-1.24178	-0.837446	2.3478	9.1149	-2.69215	0.520018	0.215185	0.402937	0.0194643	7.30559e-18	0.00745482
Turpan	-0.367993	-0.543475	-0.505578	-0.12866	0.645543	-0.187809	0.0859821	0.15062	0.0955196	0.107829	0.0694989	0.0877467	-4.27988	-3.60824	-5.29292	-1.19318	9.28854	-2.14035	2.44213e-05	0.000355141	2.1778e-07	0.233639	2.00946e-18	0.0330457
Ili Kazakh Autonomous Prefecture	-0.35371	-0.593313	-0.66637	-0.188508	0.645056	-0.182053	0.0855727	0.150382	0.097888	0.106374	0.0696718	0.0875814	-4.13344	-3.94538	-6.80747	-1.77213	9.2585	-2.07868	4.51765e-05	9.70284e-05	4.58088e-11	0.0772797	2.51474e-18	0.0384054
Siping	0.0719017	-0.205451	-0.111991	0.306383	0.619911	-0.234936	0.0967121	0.172808	0.0935279	0.129711	0.068148	0.0872845	0.743462	-1.1889	-1.19741	2.36204	9.09653	-2.69161	0.457722	0.235319	0.231992	0.0187443	8.36764e-18	0.00746662
Liaoyuan	0.0733086	-0.1923	-0.110898	0.308522	0.619887	-0.234442	0.0968637	0.173604	0.0939122	0.129804	0.0681623	0.0872743	0.756822	-1.10769	-1.18087	2.37684	9.09427	-2.68627	0.449687	0.268787	0.238491	0.0180214	8.50862e-18	0.00758458
Chifeng	0.0372813	-0.266828	-0.0399464	0.298463	0.623376	-0.234052	0.0944815	0.181884	0.0978015	0.129559	0.0682079	0.0874016	0.394589	-1.46702	-0.408443	2.30369	9.13935	-2.67789	0.693397	0.143305	0.683208	0.02185	6.09672e-18	0.00777271
Yanbian	0.0774253	-0.204904	-0.133288	0.304658	0.618101	-0.234744	0.0972453	0.172158	0.0906978	0.130144	0.0681303	0.0872252	0.796186	-1.19021	-1.46958	2.34094	9.07233	-2.69124	0.426486	0.234804	0.142611	0.0198196	1.00038e-17	0.00747479
Tieling	0.0679824	-0.191451	-0.0951536	0.309364	0.620529	-0.234291	0.0964369	0.174762	0.0980912	0.129718	0.0681753	0.0872926	0.704942	-1.0955	-0.970052	2.38488	9.10197	-2.68397	0.481335	0.274084	0.332718	0.0176385	8.03839e-18	0.00763579
Baishan	0.0731817	-0.183141	-0.118482	0.307113	0.619322	-0.23399	0.0969153	0.173666	0.0922241	0.129837	0.0681677	0.0872476	0.75511	-1.05456	-1.28472	2.36537	9.08527	-2.68191	0.450712	0.292385	0.199774	0.0185798	9.09315e-18	0.00768191
Alxa League	-0.382449	-0.311065	-0.0154437	0.1843	0.64471	-0.208985	0.0908058	0.162854	0.0905794	0.119681	0.0689941	0.0882531	-4.21173	-1.91009	-0.170499	1.53993	9.34443	-2.36801	3.25866e-05	0.0569733	0.86472	0.124518	1.3223e-18	0.0184495
Korla	-0.374879	-0.599993	-0.562529	-0.174189	0.646972	-0.182614	0.0857326	0.150532	0.0932018	0.105726	0.0695336	0.0878547	-4.37265	-3.98582	-6.0356	-1.64755	9.30445	-2.07859	1.63919e-05	8.25208e-05	4.18707e-09	0.100381	1.78403e-18	0.0384137
Tonghua	0.0719168	-0.178404	-0.107168	0.308068	0.619982	-0.233858	0.0968124	0.174585	0.0948258	0.129648	0.0681802	0.0872661	0.742846	-1.02187	-1.13015	2.37619	9.09328	-2.67983	0.458094	0.307577	0.259218	0.0180525	8.57114e-18	0.00772876
Fushun	0.069684	-0.172096	-0.0940616	0.310225	0.620673	-0.233718	0.0966573	0.176396	0.099166	0.129647	0.0681935	0.0872864	0.720938	-0.975621	-0.948527	2.39284	9.10165	-2.6776	0.471449	0.329954	0.343543	0.0172671	8.05737e-18	0.00777938
Shenyang	0.0614615	-0.179578	-0.0872557	0.310175	0.621354	-0.23385	0.095993	0.178155	0.0994194	0.129639	0.0681991	0.0873127	0.640271	-1.00798	-0.877652	2.3926	9.11089	-2.6783	0.522433	0.314187	0.38076	0.017278	7.52577e-18	0.00776336
Fuxin	0.0584602	-0.191783	-0.0814761	0.308169	0.621938	-0.23394	0.0958289	0.179952	0.0986114	0.12959	0.0682046	0.0873355	0.610047	-1.06574	-0.826235	2.37804	9.11871	-2.67863	0.542243	0.287304	0.409257	0.0179638	7.10262e-18	0.00775593
Chaoyang	0.0350168	-0.229543	-0.061915	0.305043	0.6236	-0.233203	0.0946216	0.187478	0.100724	0.129914	0.0682487	0.0873857	0.370072	-1.22437	-0.614702	2.34803	9.13718	-2.66866	0.711562	0.221669	0.539167	0.0194526	6.19565e-18	0.00798495
Benxi	0.0662189	-0.157947	-0.0961926	0.310815	0.620998	-0.233247	0.0964638	0.178475	0.0996538	0.129563	0.0682107	0.0872885	0.686463	-0.884982	-0.965267	2.39895	9.10411	-2.67213	0.492895	0.376799	0.335105	0.0169868	7.91224e-18	0.00790445
Jiuquan	-0.396443	-0.429804	-0.168829	0.00783964	0.646368	-0.194228	0.0879168	0.154925	0.0939485	0.111439	0.06931	0.0880504	-4.5093	-2.77427	-1.79703	0.0703492	9.32575	-2.20587	8.99851e-06	0.00584187	0.0732285	0.943958	1.52102e-18	0.0280695
Aksu	-0.359833	-0.617648	-0.682792	-0.205829	0.646339	-0.179161	0.0854209	0.150441	0.0968513	0.105627	0.0696513	0.0876802	-4.21247	-4.10559	-7.04991	-1.94864	9.27963	-2.04335	3.24849e-05	5.06837e-05	1.02313e-11	0.0521706	2.14771e-18	0.0417976
Liaoyang	0.0609554	-0.164424	-0.0931158	0.313419	0.621741	-0.233138	0.0961322	0.181358	0.100447	0.129763	0.0682242	0.0873127	0.634079	-0.906622	-0.927014	2.41531	9.1132	-2.67015	0.52646	0.365256	0.354585	0.0162551	7.3979e-18	0.00795038
Ulanqab	-0.14977	-0.443329	0.138319	0.267281	0.630489	-0.229803	0.0903319	0.180687	0.105414	0.129311	0.068377	0.0876898	-1.65799	-2.45358	1.31215	2.06696	9.22078	-2.62063	0.0982521	0.0146515	0.190364	0.0395033	3.33087e-18	0.00917537
Bayannur	-0.301382	-0.4	0.185642	0.233568	0.637586	-0.222968	0.0900076	0.168287	0.104868	0.125468	0.0686243	0.088016	-3.3484	-2.3769	1.77024	1.86157	9.29097	-2.53326	0.000905018	0.0180184	0.0775935	0.0635366	1.97316e-18	0.011755
Anshan	0.0560049	-0.160253	-0.0976756	0.314046	0.622094	-0.232547	0.0958849	0.183822	0.101645	0.129796	0.0682399	0.0873195	0.584085	-0.871785	-0.960946	2.41953	9.11628	-2.66318	0.559555	0.383948	0.33727	0.0160708	7.23153e-18	0.0081134
Zhangjiakou	-0.0888501	-0.43768	0.0811218	0.274119	0.628209	-0.230484	0.091285	0.188207	0.107372	0.130574	0.0683493	0.0875755	-0.973326	-2.32552	0.75552	2.09935	9.19115	-2.63183	0.331091	0.0206391	0.450466	0.036532	4.15168e-18	0.00888448
Hohhot	-0.213419	-0.469826	0.196113	0.255434	0.632652	-0.226711	0.091263	0.179516	0.114848	0.128241	0.0684511	0.0877698	-2.33851	-2.61718	1.70759	1.99183	9.2424	-2.58302	0.0199468	0.0092667	0.0886354	0.0471985	2.83554e-18	0.0102162
Jinzhou	0.0494983	-0.191983	-0.0796954	0.310386	0.622562	-0.233281	0.0953281	0.18397	0.100709	0.129782	0.0682318	0.0873462	0.519241	-1.04356	-0.79134	2.39159	9.12422	-2.67077	0.603934	0.29744	0.429304	0.0173249	6.81906e-18	0.00793598
Panjin	0.0490166	-0.17876	-0.0865614	0.311948	0.622503	-0.232996	0.095328	0.184818	0.101447	0.129813	0.0682388	0.0873383	0.514188	-0.96722	-0.853267	2.40306	9.12242	-2.66775	0.607458	0.33413	0.394119	0.0168001	6.91047e-18	0.00800618
Baotou	-0.228084	-0.437891	0.187197	0.253227	0.633565	-0.227246	0.0900647	0.174682	0.111577	0.127646	0.0684515	0.0878274	-2.53244	-2.50679	1.67773	1.98383	9.25568	-2.58742	0.0117819	0.0126552	0.0943293	0.0480881	2.5681e-18	0.0100892
Chengde	-0.0109778	-0.336255	-0.0194001	0.29097	0.625566	-0.232821	0.0926888	0.188271	0.100638	0.130488	0.0682873	0.0874636	-0.118437	-1.78601	-0.192771	2.22987	9.1608	-2.66192	0.905792	0.074999	0.847255	0.0264166	5.20075e-18	0.00814319
Kizilsu Kirghiz Autonomous Prefecture	-0.356206	-0.643117	-0.750405	-0.227186	0.646643	-0.175652	0.0850299	0.150643	0.0986398	0.105123	0.0697183	0.0876532	-4.18919	-4.26913	-7.60753	-2.16114	9.27509	-2.00394	3.58188e-05	2.55638e-05	2.83525e-13	0.0313905	2.22175e-18	0.0458786
Yingkou	0.0480403	-0.157435	-0.101381	0.309959	0.622571	-0.231849	0.095443	0.187125	0.102542	0.129533	0.0682551	0.0873347	0.50334	-0.841336	-0.988673	2.39291	9.12123	-2.65472	0.615055	0.400758	0.323535	0.0172641	6.97147e-18	0.00831524
Huludao	0.0239595	-0.235074	-0.0832965	0.308392	0.623945	-0.232075	0.0941344	0.18876	0.103594	0.130466	0.0682746	0.0873872	0.254524	-1.24536	-0.804068	2.36378	9.13876	-2.65571	0.799246	0.213868	0.421926	0.0186582	6.12335e-18	0.00829132
Beijing	-0.0710785	-0.411943	0.00669482	0.279135	0.627278	-0.230512	0.091183	0.190961	0.112717	0.130941	0.0683478	0.0875232	-0.779514	-2.15721	0.059395	2.13176	9.17773	-2.63372	0.436226	0.0316977	0.952673	0.0337519	4.5868e-18	0.00883611
Shuozhou	-0.202718	-0.513725	0.219928	0.247594	0.631839	-0.227235	0.0925968	0.185556	0.125079	0.128199	0.0684581	0.0877346	-2.18926	-2.76857	1.75831	1.93132	9.22957	-2.59002	0.0292654	0.00594257	0.0796058	0.054284	3.1198e-18	0.0100148
Datong	-0.162016	-0.495988	0.165042	0.256731	0.630302	-0.228807	0.0923282	0.188996	0.118442	0.129324	0.0684171	0.0876645	-1.75479	-2.62434	1.39344	1.98518	9.21265	-2.61003	0.0802074	0.00907818	0.164407	0.0479375	3.53868e-18	0.00945857
Dandong	0.0583688	-0.140667	-0.101824	0.312593	0.621395	-0.232373	0.0959715	0.181509	0.101482	0.129574	0.0682312	0.0872948	0.608189	-0.774987	-1.00337	2.41248	9.1072	-2.66193	0.543473	0.438892	0.316406	0.0163797	7.73344e-18	0.00814289
Qinhuangdao	-0.00567664	-0.278632	-0.0983385	0.299677	0.62497	-0.230759	0.0928123	0.190804	0.10514	0.130749	0.0683058	0.0874233	-0.0611626	-1.46031	-0.935307	2.292	9.14959	-2.63955	0.951266	0.14514	0.350302	0.0225238	5.6515e-18	0.00868851
Jiayuguan	-0.404836	-0.358809	-0.120958	0.0677149	0.646352	-0.197893	0.0893422	0.158888	0.0951932	0.113303	0.0692323	0.088159	-4.5313	-2.25825	-1.27066	0.597643	9.33598	-2.24472	8.15886e-06	0.0245712	0.20473	0.550481	1.40877e-18	0.0254361
Ordos	-0.317879	-0.438872	0.215853	0.23154	0.638255	-0.221798	0.091355	0.171346	0.109485	0.126142	0.0686183	0.0880413	-3.4796	-2.56132	1.97154	1.83555	9.30153	-2.51925	0.00056833	0.0108635	0.0494827	0.0673073	1.82346e-18	0.0122241
Tangshan	-0.0358908	-0.330438	-0.109435	0.292453	0.625831	-0.229833	0.0915925	0.191696	0.111194	0.131019	0.0683305	0.0874552	-0.391853	-1.72376	-0.984189	2.23215	9.15888	-2.62801	0.695415	0.0856713	0.325731	0.0262638	5.27524e-18	0.00898267
Wuwei	-0.404083	-0.281528	-0.0213157	0.190905	0.645851	-0.207575	0.0923941	0.164202	0.0953498	0.120283	0.0690318	0.0883441	-4.37347	-1.71453	-0.223553	1.58713	9.35584	-2.34962	1.63341e-05	0.0873539	0.823241	0.113423	1.21383e-18	0.0193711
Xinzhou	-0.228709	-0.551013	0.262149	0.23364	0.632647	-0.225771	0.093373	0.186291	0.130144	0.127447	0.0684967	0.087764	-2.44941	-2.95781	2.0143	1.83323	9.23618	-2.57248	0.0148192	0.00331786	0.0447741	0.0676532	2.96998e-18	0.0105262
Baoding	-0.155008	-0.505658	0.125792	0.249007	0.629211	-0.227302	0.0922294	0.195097	0.138053	0.129475	0.0684174	0.0875944	-1.68068	-2.59182	0.911183	1.92321	9.19665	-2.59494	0.093754	0.00996356	0.362852	0.0552991	3.98568e-18	0.00987542
Jinchang	-0.40532	-0.277506	-0.0473735	0.181903	0.64613	-0.205421	0.0922105	0.163286	0.0959544	0.119093	0.069079	0.0883449	-4.39559	-1.6995	-0.493708	1.52741	9.35349	-2.32521	1.48373e-05	0.0901498	0.621835	0.127601	1.23547e-18	0.0206558
Yinchuan	-0.38272	-0.344383	0.0769508	0.216148	0.643184	-0.215179	0.0921076	0.16697	0.0950413	0.123987	0.0688127	0.0882354	-4.15514	-2.06254	0.809656	1.7433	9.34687	-2.43869	4.1287e-05	0.0399246	0.418711	0.0821954	1.29832e-18	0.0152581
Kashgar	-0.360464	-0.654008	-0.74954	-0.233323	0.647118	-0.176374	0.0848618	0.150666	0.0977787	0.104821	0.0696876	0.0877137	-4.24765	-4.34077	-7.66568	-2.22592	9.28599	-2.0108	2.80028e-05	1.88137e-05	1.92997e-13	0.0266826	2.04811e-18	0.0451454
Taiyuan	-0.261066	-0.614512	0.346816	0.209885	0.633356	-0.223328	0.0938263	0.189221	0.143168	0.126578	0.06854	0.0877746	-2.78244	-3.24759	2.42245	1.65815	9.24067	-2.54433	0.00570008	0.0012813	0.0159446	0.0982209	2.87221e-18	0.0113958
Cangzhou	-0.153798	-0.475993	-0.0442089	0.243334	0.628012	-0.226156	0.0904842	0.196417	0.139984	0.12881	0.0684121	0.0875309	-1.69972	-2.42337	-0.315814	1.88908	9.17984	-2.58373	0.0901092	0.0159049	0.75234	0.0597416	4.51554e-18	0.0101957
Wuzhong	-0.397456	-0.33127	0.0367636	0.214628	0.64331	-0.214086	0.0926617	0.166997	0.0977047	0.123626	0.0688449	0.0882338	-4.28932	-1.98368	0.376272	1.73611	9.34433	-2.42635	2.34578e-05	0.048105	0.706952	0.0834614	1.32331e-18	0.0157773
Hotan	-0.368063	-0.660286	-0.717429	-0.227883	0.647499	-0.17907	0.0847992	0.15063	0.0957259	0.104471	0.0696292	0.0877932	-4.3404	-4.38349	-7.49462	-2.18129	9.29924	-2.03968	1.88437e-05	1.56392e-05	5.9496e-13	0.0298548	1.8549e-18	0.0421642
Yangquan	-0.23546	-0.599545	0.296087	0.210585	0.631713	-0.22426	0.0941021	0.193483	0.146343	0.127289	0.0684992	0.0876952	-2.50218	-3.0987	2.02324	1.65438	9.2222	-2.55727	0.0128178	0.00210773	0.0438402	0.0989837	3.29593e-18	0.0109885
Zhangye	-0.411888	-0.286694	-0.0929196	0.12869	0.646476	-0.200815	0.0910574	0.161602	0.0938238	0.115551	0.0691734	0.0882568	-4.52339	-1.77407	-0.990362	1.11371	9.34573	-2.27535	8.45162e-06	0.0769566	0.32271	0.266198	1.30952e-18	0.0235141
Haibei	-0.417844	-0.261454	-0.0748204	0.15239	0.646798	-0.201019	0.0919217	0.161435	0.095376	0.116211	0.0691729	0.0882901	-4.54565	-1.61956	-0.784478	1.31132	9.35045	-2.2768	7.65228e-06	0.106264	0.433312	0.190645	1.26393e-18	0.0234264
Hengshui	-0.213451	-0.54776	0.119451	0.209891	0.629196	-0.224712	0.0925276	0.196279	0.156028	0.127399	0.0684514	0.0875754	-2.30689	-2.79072	0.765574	1.64751	9.19187	-2.56592	0.0216689	0.00555954	0.444467	0.100388	4.12956e-18	0.0107234
Dongying	-0.145011	-0.385488	-0.206382	0.234002	0.626636	-0.225562	0.0887732	0.19309	0.135854	0.127584	0.0683991	0.08747	-1.6335	-1.99642	-1.51915	1.8341	9.16147	-2.57874	0.1033	0.0466952	0.129666	0.0675235	5.17511e-18	0.0103411
Shijiazhuang	-0.217357	-0.573749	0.234883	0.215035	0.630531	-0.22489	0.0933796	0.194894	0.14966	0.127862	0.0684707	0.0876404	-2.32767	-2.94391	1.56945	1.68177	9.20877	-2.56605	0.0205232	0.00346663	0.117485	0.0935423	3.64209e-18	0.0107194
Binzhou	-0.18184	-0.447527	-0.16832	0.217671	0.627369	-0.225044	0.089532	0.194545	0.139328	0.127229	0.068418	0.0874978	-2.03101	-2.30037	-1.20808	1.71086	9.16965	-2.572	0.0430411	0.0220393	0.227866	0.0880294	4.87026e-18	0.0105405
Yantai	-0.120806	-0.222453	-0.266435	0.232031	0.625063	-0.225697	0.0870666	0.186662	0.136182	0.127795	0.068374	0.0874099	-1.38751	-1.19174	-1.95646	1.81565	9.14183	-2.58205	0.166207	0.234205	0.0512395	0.0703151	5.98591e-18	0.0102443
Jinzhong	-0.278505	-0.656815	0.427965	0.183103	0.632831	-0.222241	0.0945309	0.192777	0.160775	0.126031	0.0685469	0.087733	-2.94618	-3.40713	2.66189	1.45284	9.23209	-2.53315	0.00344193	0.00073619	0.00814371	0.147202	3.06185e-18	0.0117585
Jinan	-0.291328	-0.538047	-0.0732121	0.149148	0.628402	-0.223294	0.0910058	0.19508	0.145969	0.124595	0.0684612	0.0875327	-3.2012	-2.75809	-0.50156	1.19706	9.17895	-2.55097	0.00149923	0.00613211	0.616305	0.232127	4.54548e-18	0.011185
Dezhou	-0.241473	-0.53446	6.93556e-06	0.186835	0.628606	-0.224044	0.0912089	0.195415	0.148122	0.126093	0.0684522	0.0875451	-2.64747	-2.735	4.68231e-05	1.48172	9.18313	-2.55918	0.00849181	0.00656903	0.999963	0.139351	4.40651e-18	0.0109293
Weifang	-0.26686	-0.383895	-0.266995	0.137138	0.626703	-0.223844	0.087155	0.187698	0.147803	0.124203	0.0684274	0.0874666	-3.0619	-2.04528	-1.80643	1.10414	9.15865	-2.55919	0.00237679	0.0416058	0.071746	0.27032	5.28431e-18	0.0109291
Zhongwei	-0.412973	-0.294035	0.00541099	0.206805	0.6444	-0.211328	0.09301	0.16565	0.100745	0.122497	0.0689313	0.088283	-4.44009	-1.77504	0.0537098	1.68824	9.34844	-2.39376	1.2215e-05	0.0767966	0.957198	0.0922934	1.2832e-18	0.0172246
Changzhi	-0.330724	-0.716098	0.535616	0.137567	0.633348	-0.220386	0.0950911	0.193433	0.172724	0.125052	0.0685871	0.0877388	-3.47797	-3.70204	3.10099	1.10008	9.23422	-2.51184	0.000571673	0.000249876	0.00209198	0.272087	3.01362e-18	0.0124787
Baiyin	-0.423981	-0.268716	0.0135164	0.192503	0.645459	-0.208875	0.0934187	0.164695	0.0949448	0.120644	0.0689958	0.0882744	-4.53851	-1.6316	0.142361	1.59562	9.35505	-2.3662	7.9006e-06	0.103701	0.88688	0.111513	1.22108e-18	0.0185388
Xingtai	-0.272015	-0.618112	0.32015	0.175553	0.630577	-0.223074	0.0937539	0.196132	0.166973	0.126144	0.0684979	0.0876279	-2.90137	-3.15151	1.91738	1.39168	9.20578	-2.54569	0.00396037	0.00177042	0.0560377	0.164938	3.72392e-18	0.0113524
Xining	-0.420355	-0.249824	-0.0317795	0.165912	0.646759	-0.202728	0.0926148	0.161666	0.0944141	0.117086	0.0691425	0.0882862	-4.53875	-1.54531	-0.336597	1.417	9.35399	-2.29626	7.89217e-06	0.123212	0.736631	0.157409	1.23082e-18	0.0222761
Qingyang	-0.412328	-0.34696	0.0277105	0.21993	0.642354	-0.213664	0.0932406	0.168507	0.099593	0.123402	0.0688366	0.0881357	-4.42219	-2.05903	0.278237	1.78222	9.33157	-2.42426	1.32114e-05	0.0402618	0.781002	0.0756161	1.45618e-18	0.0158667
Liaocheng	-0.342153	-0.616237	0.290477	0.123051	0.629775	-0.222173	0.0939095	0.195083	0.210866	0.124398	0.0685013	0.0875844	-3.64343	-3.15885	1.37754	0.989173	9.19362	-2.53667	0.000311526	0.00172769	0.169262	0.32329	4.07636e-18	0.0116432
Handan	-0.332209	-0.66674	0.454126	0.134817	0.631236	-0.221589	0.094658	0.195665	0.187003	0.125006	0.0685333	0.0876466	-3.50957	-3.40756	2.42844	1.07848	9.21064	-2.52822	0.000510002	0.000735076	0.0156883	0.281592	3.59173e-18	0.011922
Zibo	-0.286579	-0.472249	-0.207247	0.1402	0.627557	-0.223516	0.0891943	0.192164	0.144529	0.124113	0.0684452	0.0874991	-3.21298	-2.45753	-1.43394	1.12962	9.16876	-2.5545	0.00144088	0.0144943	0.152518	0.259444	4.90261e-18	0.0110746
Guyuan	-0.430316	-0.270238	0.0176841	0.202322	0.643956	-0.210932	0.0939321	0.165455	0.0948038	0.121268	0.0689343	0.0882237	-4.58113	-1.6333	0.186534	1.66839	9.34159	-2.39088	6.52619e-06	0.103343	0.852139	0.0961706	1.35082e-18	0.0173582
Tai'an	-0.401539	-0.570387	-0.0476184	0.0709165	0.628837	-0.221972	0.0935274	0.191584	0.164817	0.122788	0.0684923	0.0875421	-4.29328	-2.97722	-0.288917	0.577555	9.18114	-2.5356	2.30643e-05	0.00312	0.772823	0.563952	4.47221e-18	0.0116781
Hainan	-0.426899	-0.231087	-0.0254458	0.145818	0.647202	-0.200021	0.092207	0.160429	0.0941731	0.11505	0.0692051	0.0882373	-4.62979	-1.44043	-0.270202	1.26743	9.35194	-2.26685	5.23797e-06	0.150676	0.787171	0.205879	1.24992e-18	0.0240346
Qingdao	-0.243622	-0.288648	-0.307949	0.134588	0.625876	-0.224159	0.0855027	0.181436	0.154198	0.124812	0.0684104	0.0874363	-2.84929	-1.5909	-1.99711	1.07833	9.14884	-2.56368	0.00465188	0.112572	0.0466196	0.281659	5.68275e-18	0.0107915
Rizhao	-0.433244	-0.388009	-0.307447	0.00814887	0.62712	-0.222344	0.0920711	0.1744	0.153659	0.125284	0.068462	0.0874748	-4.70554	-2.22483	-2.00084	0.065043	9.16012	-2.54181	3.70568e-06	0.0267566	0.046214	0.948178	5.22699e-18	0.0114768
Heze	-0.527332	-0.674508	0.330875	-0.00621706	0.630639	-0.220042	0.099548	0.191066	0.255498	0.123659	0.0685615	0.0876035	-5.29727	-3.53023	1.29502	-0.050276	9.19814	-2.51179	2.13058e-07	0.000473099	0.196202	0.959932	3.9417e-18	0.0124804
Hebi	-0.417776	-0.720431	0.52401	0.0761869	0.631952	-0.220124	0.0964215	0.195243	0.209847	0.123769	0.0685772	0.0876657	-4.33281	-3.68992	2.49711	0.615558	9.21519	-2.51095	1.94692e-05	0.000261603	0.0129992	0.538603	3.47228e-18	0.0125098
Jincheng	-0.394135	-0.75498	0.587166	0.0902629	0.634077	-0.218809	0.0962121	0.191135	0.175924	0.123827	0.0686347	0.0877588	-4.09652	-3.94999	3.33761	0.728942	9.23842	-2.4933	5.26113e-05	9.52602e-05	0.000939742	0.466545	2.92075e-18	0.0131369
Linxia	-0.436141	-0.23293	0.0379523	0.16435	0.646317	-0.205221	0.0932601	0.162081	0.0924951	0.117586	0.0690901	0.0882813	-4.67661	-1.43712	0.410317	1.3977	9.3547	-2.32463	4.2316e-06	0.151613	0.681835	0.163125	1.22427e-18	0.0206873
Tongchuan	-0.414334	-0.498581	0.0776995	0.195842	0.640091	-0.214384	0.0941781	0.170245	0.112216	0.122434	0.068809	0.0880336	-4.39948	-2.92861	0.692412	1.59957	9.30243	-2.43525	1.45887e-05	0.00363728	0.489157	0.110634	1.81113e-18	0.0154012
Huangnan	-0.437413	-0.213508	0.0520934	0.138809	0.646977	-0.201835	0.092602	0.159769	0.0920995	0.11542	0.0691698	0.0882408	-4.72359	-1.33635	0.565621	1.20265	9.35345	-2.28732	3.41017e-06	0.182338	0.572029	0.22996	1.23579e-18	0.0227982
Dingxi	-0.446802	-0.217554	0.057346	0.16445	0.645783	-0.206776	0.093619	0.161799	0.0913309	0.118305	0.0690521	0.0882546	-4.77256	-1.3446	0.627892	1.39005	9.35211	-2.34295	2.71814e-06	0.179663	0.530501	0.165434	1.24834e-18	0.0197148
Linyi	-0.507372	-0.473123	-0.263657	-0.0226755	0.627999	-0.221534	0.0964751	0.176283	0.160056	0.124761	0.0684908	0.0875043	-5.2591	-2.68389	-1.64728	-0.181751	9.16911	-2.53169	2.58218e-07	0.00763757	0.100435	0.855888	4.89006e-18	0.0118068
Zaozhuang	-0.583354	-0.558571	-0.0894024	-0.0651002	0.629009	-0.22067	0.101484	0.178801	0.218522	0.125964	0.0685266	0.0875373	-5.74822	-3.12398	-0.409122	-0.516818	9.17905	-2.52086	2.02535e-08	0.0019395	0.682711	0.605623	4.54226e-18	0.0121691
Pingliang	-0.440548	-0.264148	0.0388524	0.202805	0.643579	-0.210813	0.0939744	0.164365	0.0931002	0.120807	0.0689346	0.0881939	-4.68796	-1.60708	0.417318	1.67875	9.33607	-2.39033	4.01724e-06	0.108977	0.676712	0.0941308	1.40784e-18	0.0173834
Xinxiang	-0.465823	-0.741079	0.533435	0.0459207	0.632435	-0.219189	0.0973727	0.193984	0.211819	0.123238	0.0686039	0.0876799	-4.78392	-3.82031	2.51835	0.372619	9.21865	-2.49987	2.57815e-06	0.000158748	0.0122545	0.709667	3.38409e-18	0.0129
Jiaozuo	-0.448541	-0.767277	0.589228	0.0568015	0.634051	-0.218023	0.0976035	0.190637	0.176495	0.123448	0.0686509	0.0877481	-4.59554	-4.0248	3.33851	0.460126	9.23587	-2.48464	6.11597e-06	7.0506e-05	0.000936789	0.645723	2.97679e-18	0.0134545
Weinan	-0.416143	-0.629659	0.120084	0.16587	0.638754	-0.215014	0.0949748	0.175647	0.118084	0.122144	0.068782	0.0879687	-4.38162	-3.5848	1.01693	1.35799	9.28665	-2.44421	1.57668e-05	0.000387309	0.309917	0.175379	2.03805e-18	0.0150307
Baoji	-0.457919	-0.254836	0.0830589	0.171512	0.643097	-0.210329	0.0941584	0.161394	0.096952	0.119319	0.0689436	0.0881451	-4.86328	-1.57897	0.856701	1.43742	9.32787	-2.38616	1.77687e-06	0.115285	0.392221	0.151529	1.49712e-18	0.0175784
Tianshui	-0.45824	-0.206031	0.0818127	0.16598	0.64456	-0.208299	0.0944331	0.161085	0.0916658	0.118744	0.0690052	0.0881914	-4.85254	-1.27902	0.89251	1.3978	9.34075	-2.3619	1.86918e-06	0.201772	0.372758	0.163095	1.35938e-18	0.0187515
Kaifeng	-0.570667	-0.735239	0.46507	-0.0162961	0.632208	-0.218376	0.102548	0.191574	0.224582	0.124144	0.0686184	0.0876612	-5.56486	-3.83788	2.07083	-0.131268	9.21338	-2.49114	5.36875e-08	0.000148252	0.0391381	0.895642	3.51931e-18	0.0132156
Zhengzhou	-0.527157	-0.771385	0.542856	0.016901	0.633508	-0.217633	0.100742	0.192096	0.183427	0.123175	0.0686522	0.0877164	-5.23273	-4.01562	2.95952	0.137212	9.22779	-2.4811	2.94717e-07	7.31779e-05	0.00330002	0.890946	3.16151e-18	0.0135867
Xianyang	-0.434609	-0.400287	0.0546634	0.189914	0.641343	-0.212523	0.0945226	0.165566	0.105657	0.120411	0.0688619	0.0880578	-4.59794	-2.41768	0.517366	1.57722	9.31347	-2.41345	6.05017e-06	0.0161514	0.605241	0.115686	1.66751e-18	0.016337
Lianyungang	-0.628502	-0.349219	-0.325588	-0.119485	0.627612	-0.221029	0.103904	0.138905	0.154085	0.13569	0.0685009	0.0874829	-6.04889	-2.51408	-2.11305	-0.880574	9.1621	-2.52654	3.88712e-09	0.0124013	0.0353338	0.379178	5.15072e-18	0.0119778
Shangqiu	-0.645833	-0.664802	0.318765	-0.0766495	0.631024	-0.21867	0.106481	0.185383	0.236667	0.126997	0.0685964	0.0876098	-6.06526	-3.58611	1.34689	-0.603554	9.19908	-2.49596	3.54656e-09	0.000385445	0.178923	0.546548	3.91416e-18	0.0130407
Xuzhou	-0.671218	-0.509532	-0.0833925	-0.122949	0.629147	-0.219893	0.107701	0.165486	0.228392	0.132329	0.0685451	0.0875381	-6.23221	-3.07901	-0.365128	-0.929118	9.17859	-2.51197	1.37733e-09	0.00224801	0.715245	0.353495	4.55771e-18	0.0124743
Pingdingshan	-0.601857	-0.791807	0.37476	-0.0137437	0.634464	-0.21594	0.105425	0.186833	0.14617	0.12464	0.0687047	0.0877446	-5.70887	-4.23806	2.56387	-0.110267	9.23465	-2.46101	2.50182e-08	2.91631e-05	0.0107857	0.912263	3.00399e-18	0.014357
Xi'an	-0.456037	-0.442622	0.0766722	0.163287	0.640801	-0.212055	0.0949361	0.163176	0.10656	0.119901	0.0688738	0.0880264	-4.80362	-2.71254	0.719518	1.36185	9.30398	-2.40899	2.35161e-06	0.0070208	0.472322	0.174157	1.79032e-18	0.0165343
Luoyang	-0.506553	-0.796125	0.34805	0.0469527	0.635616	-0.215897	0.100546	0.186868	0.136815	0.122578	0.06872	0.0878033	-5.03804	-4.26037	2.54395	0.383042	9.24936	-2.45887	7.69521e-07	2.65332e-05	0.0114079	0.70193	2.69211e-18	0.0144412
Xuchang	-0.605505	-0.770772	0.45698	-0.0200033	0.633442	-0.21692	0.105451	0.189843	0.179091	0.124307	0.0686678	0.0877058	-5.74205	-4.06006	2.55167	-0.160918	9.22474	-2.47327	2.09368e-08	6.1088e-05	0.0111632	0.872255	3.23407e-18	0.0138823
Huaibei	-0.737727	-0.512913	0.135955	-0.137301	0.630177	-0.218517	0.113596	0.160425	0.244196	0.136238	0.0685892	0.0875722	-6.4943	-3.19722	0.556743	-1.0078	9.1877	-2.49528	3.00261e-10	0.00151947	0.578073	0.314275	4.25963e-18	0.0130651
Huai'an	-0.790515	-0.271121	-0.229442	-0.181493	0.628266	-0.219332	0.117137	0.107208	0.208761	0.147097	0.0685468	0.0874996	-6.74862	-2.52893	-1.09906	-1.23384	9.1655	-2.50667	6.55434e-11	0.0118983	0.272527	0.218125	5.02244e-18	0.0126593
Suzhou	-0.733464	-0.479247	0.0293034	-0.145258	0.629658	-0.218988	0.11305	0.155987	0.247823	0.136914	0.0685719	0.0875535	-6.48798	-3.07235	0.118243	-1.06094	9.18246	-2.50119	3.1166e-10	0.00229736	0.905945	0.289479	4.42875e-18	0.0128529
Guoluo	-0.435378	-0.194107	0.0633587	0.102521	0.647559	-0.198104	0.0907329	0.156533	0.0908057	0.112464	0.0692564	0.0881864	-4.79846	-1.24004	0.697739	0.911591	9.35017	-2.24643	2.40909e-06	0.215826	0.485823	0.362638	1.26657e-18	0.0253256
Suqian	-0.747625	-0.334156	-0.235157	-0.169051	0.628475	-0.219651	0.11371	0.124858	0.215652	0.143289	0.068542	0.0875095	-6.57484	-2.67629	-1.09044	-1.17979	9.16919	-2.51003	1.86287e-10	0.00780921	0.276299	0.23892	4.88686e-18	0.0125417
Shangluo	-0.488219	-0.611951	0.0906716	0.119128	0.639087	-0.21284	0.0972224	0.166166	0.106252	0.121528	0.0688414	0.0879522	-5.02167	-3.68276	0.85336	0.980255	9.28347	-2.41995	8.33075e-07	0.000268758	0.394068	0.327665	2.08698e-18	0.0160525
Bozhou	-0.750206	-0.535725	0.257785	-0.130368	0.630872	-0.217744	0.114904	0.162425	0.241375	0.138536	0.0686161	0.0875963	-6.52899	-3.2983	1.06798	-0.941041	9.19423	-2.48576	2.44577e-10	0.00107688	0.286294	0.34736	4.05782e-18	0.013413
Hanzhong	-0.489563	-0.169964	0.15285	0.110591	0.643335	-0.208509	0.0938052	0.152096	0.103228	0.125582	0.068996	0.0881212	-5.21893	-1.11747	1.4807	0.880634	9.32424	-2.36616	3.1577e-07	0.26459	0.139623	0.379145	1.53839e-18	0.0185404
Yancheng	-0.765381	-0.269837	-0.324087	-0.183922	0.627201	-0.220197	0.114905	0.094595	0.168576	0.147166	0.0685141	0.0874631	-6.66101	-2.85255	-1.9225	-1.24976	9.15434	-2.5176	1.1125e-10	0.00460558	0.0553885	0.212258	5.45577e-18	0.0122803
Zhoukou	-0.685711	-0.699207	0.359148	-0.0760099	0.632182	-0.217259	0.110619	0.182793	0.200188	0.129218	0.0686439	0.0876502	-6.19883	-3.82513	1.79405	-0.588229	9.20959	-2.47871	1.66658e-09	0.000155803	0.0737034	0.556774	3.62013e-18	0.0136763
Bengbu	-0.80229	-0.34763	0.0505122	-0.165955	0.629855	-0.218044	0.118977	0.124708	0.256558	0.147743	0.0685966	0.0875558	-6.74326	-2.78755	0.196884	-1.12327	9.18202	-2.49034	6.77069e-11	0.00561301	0.844037	0.262126	4.44313e-18	0.0132447
Nanyang	-0.638294	-0.804953	0.207409	-0.0035583	0.635771	-0.214219	0.109274	0.180076	0.12456	0.128232	0.0687656	0.0877878	-5.8412	-4.47007	1.66514	-0.0277489	9.24548	-2.44019	1.22403e-08	1.07057e-05	0.0968166	0.977879	2.77114e-18	0.0151959
Shiyan	-0.58784	-0.615072	0.122009	0.0682766	0.638593	-0.211682	0.102482	0.153521	0.105302	0.132131	0.0688666	0.0879041	-5.73602	-4.00643	1.15866	0.516734	9.2729	-2.4081	2.16269e-08	7.59443e-05	0.24742	0.605682	2.25842e-18	0.016574
Yangzhou	-0.848773	-0.259106	-0.235951	-0.201856	0.628082	-0.218845	0.122521	0.0929707	0.183082	0.152096	0.0685562	0.0874902	-6.9276	-2.78696	-1.28878	-1.32716	9.16157	-2.50137	2.18979e-11	0.00562287	0.198363	0.185357	5.17115e-18	0.0128468
Mianyang	-0.507968	0.0173757	0.226022	0.0459031	0.645735	-0.204195	0.0917703	0.149626	0.10295	0.13229	0.0691261	0.0881585	-5.53521	0.116127	2.19544	0.346988	9.3414	-2.31623	6.2708e-08	0.907621	0.0288151	0.728817	1.35272e-18	0.0211472
Fuyang	-0.776277	-0.511693	0.304492	-0.117665	0.631591	-0.216717	0.117843	0.147807	0.219687	0.142307	0.0686502	0.0876197	-6.5874	-3.4619	1.38602	-0.826839	9.20014	-2.47338	1.72856e-10	0.000605656	0.166659	0.408915	3.88341e-18	0.0138781
Guangyuan	-0.506556	-0.0325887	0.205187	0.0689502	0.644705	-0.205897	0.0927614	0.148364	0.102982	0.132041	0.069074	0.0881344	-5.46085	-0.219653	1.99246	0.522187	9.33354	-2.33617	9.23174e-08	0.826274	0.0471288	0.601884	1.4348e-18	0.0200697
Xinyang	-0.795228	-0.476339	0.228391	-0.0710797	0.632923	-0.215056	0.121656	0.126794	0.178818	0.149113	0.0687103	0.0876599	-6.53667	-3.75679	1.27723	-0.476684	9.21147	-2.4533	2.33704e-10	0.000202837	0.202404	0.633897	3.56982e-18	0.0146625
Ankang	-0.515594	-0.381314	0.137402	0.0972569	0.64085	-0.21039	0.0959967	0.150721	0.10366	0.127881	0.0689242	0.0880065	-5.37096	-2.52993	1.3255	0.760525	9.2979	-2.39062	1.46531e-07	0.011865	0.185906	0.447474	1.87366e-18	0.0173701
Bazhong	-0.521235	-0.0557637	0.203955	0.0708952	0.643484	-0.207256	0.0926288	0.144921	0.104099	0.13446	0.0690329	0.0881019	-5.62714	-0.384787	1.95923	0.527257	9.32142	-2.35246	3.86599e-08	0.700638	0.0509122	0.598363	1.57125e-18	0.019226
Xiangyang	-0.692949	-0.631032	0.148086	0.0268948	0.636648	-0.212435	0.114161	0.148063	0.108753	0.143318	0.0688241	0.0878086	-6.06992	-4.26192	1.36167	0.187658	9.25036	-2.4193	3.45516e-09	2.6359e-05	0.174214	0.851258	2.67215e-18	0.016081
Dazhou	-0.555364	-0.0571877	0.217896	0.0565941	0.642865	-0.207347	0.0934818	0.13169	0.103951	0.139433	0.06903	0.0880673	-5.94087	-0.434262	2.09613	0.405887	9.31284	-2.35442	7.08549e-09	0.664377	0.0368179	0.685084	1.6754e-18	0.0191267
Zhenjiang	-0.884727	-0.266737	-0.201006	-0.212487	0.628373	-0.21799	0.125856	0.0885682	0.152885	0.1558	0.0685807	0.0874974	-7.02966	-3.01166	-1.31475	-1.36384	9.16254	-2.49139	1.16123e-11	0.0027952	0.18949	0.17353	5.13401e-18	0.0132063
Taizhou	-0.859615	-0.272673	-0.26236	-0.20988	0.627668	-0.218968	0.123423	0.088598	0.163383	0.152818	0.0685484	0.0874752	-6.96478	-3.07765	-1.60579	-1.3734	9.15657	-2.5032	1.73925e-11	0.00225801	0.109258	0.170545	5.36629e-18	0.0127816
Nagqu	-0.398722	-0.6302	-0.509411	-0.179107	0.648327	-0.186789	0.0848364	0.153336	0.109482	0.102242	0.0694953	0.0879886	-4.6999	-4.10992	-4.65293	-1.75179	9.32908	-2.12288	3.80306e-06	4.97883e-05	4.71481e-06	0.0807217	1.48357e-18	0.0344951
Qamdo	-0.440179	-0.143159	0.176445	0.00840666	0.648069	-0.194692	0.0855315	0.151929	0.0916727	0.109651	0.069347	0.0881197	-5.1464	-0.942277	1.92473	0.0766676	9.34531	-2.20941	4.52664e-07	0.346728	0.0551076	0.938934	1.31362e-18	0.0278205
Aba	-0.475118	-0.0748529	0.204135	0.0534953	0.646789	-0.201671	0.0912507	0.152041	0.0970766	0.123652	0.0691835	0.0882214	-5.20673	-0.49232	2.10282	0.432627	9.34889	-2.28596	3.35569e-07	0.622815	0.0362247	0.665563	1.27884e-18	0.0228787
Shigatse	-0.399863	-0.657434	-0.536354	-0.199196	0.648615	-0.185767	0.0831647	0.154094	0.113969	0.101199	0.0695317	0.0879734	-4.80808	-4.26646	-4.70613	-1.96837	9.32834	-2.11163	2.30307e-06	2.58565e-05	3.69559e-06	0.0498473	1.49188e-18	0.0354565
Nanjing	-0.880742	-0.253286	-0.151841	-0.200692	0.628927	-0.21753	0.125585	0.0906977	0.172495	0.156548	0.0685987	0.0875164	-7.01313	-2.79264	-0.880264	-1.28198	9.16822	-2.48559	1.28744e-11	0.0055274	0.379345	0.200734	4.92244e-18	0.0134195
Ma'anshan	-0.884016	-0.248992	-0.0826993	-0.186892	0.629493	-0.216894	0.126097	0.0905899	0.17382	0.15633	0.0686218	0.0875341	-7.01061	-2.74856	-0.475774	-1.1955	9.17337	-2.47782	1.30783e-11	0.00630921	0.634544	0.232734	4.73782e-18	0.0137096
Changzhou	-0.895164	-0.277599	-0.191661	-0.217692	0.628368	-0.21766	0.126715	0.086485	0.13753	0.156721	0.068589	0.0874958	-7.06436	-3.2098	-1.39359	-1.38904	9.16134	-2.48767	9.34554e-12	0.00145643	0.164363	0.16574	5.17984e-18	0.0133429
Nanchong	-0.539788	0.040398	0.241128	0.0412224	0.644352	-0.20552	0.0909847	0.141226	0.10415	0.139078	0.0690857	0.0881091	-5.93273	0.286052	2.3152	0.296398	9.32686	-2.33256	7.41101e-09	0.775015	0.0212042	0.767109	1.50844e-18	0.020261
Wuxi	-0.898653	-0.284985	-0.202641	-0.224571	0.628046	-0.217801	0.126912	0.0860891	0.135119	0.156501	0.0685818	0.0874844	-7.08091	-3.31035	-1.49972	-1.43495	9.15761	-2.4896	8.42395e-12	0.00103296	0.134626	0.152232	5.32523e-18	0.0132718
Yichang	-0.722371	-0.238814	0.175526	0.0688226	0.638074	-0.210375	0.113247	0.0892774	0.103261	0.154788	0.0688993	0.0878633	-6.37871	-2.67497	1.69983	0.444626	9.26096	-2.39434	5.91197e-10	0.00783932	0.090089	0.656877	2.46891e-18	0.0171977
Lu'an	-0.846747	-0.271851	0.264472	-0.11439	0.631491	-0.215699	0.124079	0.103671	0.216476	0.157	0.0686767	0.0876039	-6.82428	-2.62224	1.22172	-0.728596	9.19513	-2.46221	4.13367e-11	0.009133	0.22267	0.466756	4.031e-18	0.0143098
Jingmen	-0.757447	-0.355536	0.144789	0.0407189	0.636061	-0.212049	0.11931	0.0984236	0.106265	0.154323	0.0688294	0.0877744	-6.34855	-3.61231	1.36252	0.263854	9.24112	-2.41584	7.0451e-10	0.000349824	0.173945	0.792054	2.8627e-18	0.0162318
Wuhu	-0.890765	-0.246467	-0.060057	-0.177779	0.629949	-0.216225	0.126829	0.0901992	0.141607	0.157229	0.0686454	0.0875455	-7.02334	-2.73248	-0.42411	-1.1307	9.17686	-2.46985	1.20795e-11	0.00661836	0.671757	0.258988	4.6165e-18	0.0140131
Wuhan	-0.824756	-0.238555	0.105225	0.00501997	0.634138	-0.212981	0.12422	0.087809	0.122068	0.15888	0.0687818	0.0876914	-6.63949	-2.71674	0.862019	0.031596	9.21956	-2.42875	1.26589e-10	0.00693406	0.389292	0.974813	3.36118e-18	0.015675
Deyang	-0.52016	0.0509813	0.254804	0.0236831	0.645876	-0.203327	0.0902108	0.147257	0.104842	0.135688	0.0691497	0.0881762	-5.76605	0.346207	2.43036	0.174541	9.34027	-2.30592	1.8398e-08	0.729404	0.0156069	0.861545	1.36425e-18	0.0217234
Suzhou	-0.905172	-0.295165	-0.198913	-0.232084	0.627653	-0.217959	0.127442	0.0852247	0.130109	0.156361	0.0685735	0.0874707	-7.10265	-3.46338	-1.52882	-1.48428	9.153	-2.4918	7.34809e-12	0.000602452	0.12725	0.138671	5.5102e-18	0.0131915
Ngari	-0.379132	-0.709044	-0.743243	-0.233976	0.648252	-0.181712	0.0840072	0.151155	0.0974761	0.103036	0.0695933	0.0878868	-4.51308	-4.69084	-7.62487	-2.27082	9.31486	-2.06757	8.84837e-06	3.96457e-06	2.52854e-13	0.0237903	1.65024e-18	0.0394453
Xuancheng	-0.904437	-0.270891	-0.111095	-0.199936	0.629488	-0.216197	0.127799	0.086638	0.118994	0.157145	0.0686413	0.0875269	-7.07701	-3.1267	-0.933615	-1.27231	9.17069	-2.47006	8.63261e-12	0.00192216	0.351173	0.204144	4.83288e-18	0.0140052
Huanggang	-0.850125	-0.232452	0.150272	-0.0360776	0.63299	-0.213838	0.125341	0.092498	0.142723	0.15926	0.0687451	0.0876488	-6.78249	-2.51304	1.05289	-0.226532	9.20778	-2.43972	5.33446e-11	0.012437	0.293148	0.820925	3.66898e-18	0.0152155
Xiaogan	-0.795664	-0.329738	0.118929	0.00366918	0.634492	-0.213142	0.122731	0.0924784	0.122987	0.154397	0.0687808	0.08771	-6.48301	-3.56557	0.967	0.0237646	9.22483	-2.43007	3.20916e-10	0.000415727	0.33424	0.981054	3.23189e-18	0.0156189
Tongling	-0.89061	-0.238664	-0.0402762	-0.169082	0.630271	-0.215857	0.126866	0.0915641	0.139452	0.157205	0.0686591	0.0875547	-7.02011	-2.60653	-0.288817	-1.07555	9.17971	-2.4654	1.23258e-11	0.00955401	0.7729	0.282902	4.52002e-18	0.0141853
Suining	-0.547291	0.056786	0.265866	0.0209244	0.645164	-0.204265	0.0898246	0.139124	0.10405	0.140233	0.0691278	0.0881207	-6.09288	0.408169	2.55517	0.149212	9.33291	-2.31802	3.03686e-09	0.68341	0.0110536	0.881476	1.44156e-18	0.0210484
Chengdu	-0.522112	0.0347859	0.273437	0.010123	0.646199	-0.202261	0.088554	0.144334	0.105097	0.136283	0.069176	0.0881996	-5.89598	0.241009	2.60176	0.0742795	9.34138	-2.29322	9.07186e-09	0.809695	0.00968509	0.940832	1.35297e-18	0.0224526
Anqing	-0.878095	-0.215421	0.0560208	-0.10134	0.631714	-0.214632	0.126517	0.0962843	0.138397	0.158382	0.068709	0.0876018	-6.94052	-2.23734	0.404784	-0.639845	9.19404	-2.45008	2.02154e-11	0.0259194	0.685894	0.522709	4.0635e-18	0.0147919
Jiaxing	-0.916524	-0.301806	-0.161931	-0.238294	0.627831	-0.217287	0.128473	0.0844571	0.12202	0.156599	0.0685932	0.0874743	-7.13396	-3.57349	-1.32709	-1.52168	9.15296	-2.48401	6.03198e-12	0.000403798	0.185381	0.12903	5.5121e-18	0.0134782
Ya'an	-0.521956	0.0228632	0.299262	-0.00198587	0.646708	-0.200458	0.0861395	0.14761	0.10308	0.133933	0.0692207	0.0881897	-6.05943	0.154889	2.9032	-0.0148273	9.3427	-2.27303	3.66432e-09	0.877002	0.0039379	0.988179	1.33962e-18	0.0236552
Huzhou	-0.911082	-0.289573	-0.146085	-0.224451	0.628546	-0.216869	0.128134	0.0850092	0.118901	0.15689	0.0686124	0.0874971	-7.11037	-3.40637	-1.22863	-1.43063	9.16082	-2.47858	6.9992e-12	0.000738167	0.22007	0.153466	5.20006e-18	0.0136811
Ezhou	-0.84486	-0.209843	0.0845912	-0.00522763	0.633786	-0.213001	0.124983	0.0893422	0.121899	0.159505	0.0687778	0.0876753	-6.75978	-2.34875	0.693942	-0.0327741	9.21499	-2.42943	6.12482e-11	0.0194154	0.488198	0.973874	3.47756e-18	0.015646
Huangshan	-0.901467	-0.257298	-0.0479236	-0.173887	0.630569	-0.214925	0.127706	0.0883317	0.11901	0.156912	0.0686887	0.0875573	-7.05893	-2.91286	-0.402686	-1.10818	9.18009	-2.45468	9.66941e-12	0.00382102	0.687435	0.268577	4.50711e-18	0.0146074
Chizhou	-0.892622	-0.234562	-0.0190429	-0.141537	0.631086	-0.214825	0.127232	0.0911593	0.128213	0.157506	0.068697	0.0875775	-7.01572	-2.5731	-0.148525	-0.89861	9.18652	-2.45297	1.2668e-11	0.0105079	0.882017	0.369504	4.29711e-18	0.0146758
Guang'an	-0.577114	0.0204541	0.264151	0.027782	0.643975	-0.205427	0.0915722	0.124144	0.10347	0.142175	0.0690899	0.0880891	-6.30228	0.164761	2.55292	0.195407	9.32082	-2.33203	9.20761e-10	0.869231	0.0111239	0.845193	1.57827e-18	0.0202894
Jingzhou	-0.791224	-0.167808	0.149128	0.0561687	0.636444	-0.210893	0.121196	0.0844936	0.0992164	0.160514	0.0688671	0.0877819	-6.52845	-1.98605	1.50305	0.34993	9.24162	-2.40247	2.45371e-10	0.0478402	0.133764	0.72661	2.85189e-18	0.0168268
Huangshi	-0.859235	-0.194141	0.0492409	-0.0127897	0.633642	-0.21282	0.125739	0.0897213	0.119734	0.160322	0.068782	0.0876666	-6.83348	-2.16382	0.411254	-0.0797753	9.21232	-2.42761	3.90741e-11	0.0311824	0.681149	0.936463	3.54711e-18	0.0157237
Ziyang	-0.557477	0.0447274	0.284584	0.00955037	0.645509	-0.203366	0.0883776	0.136755	0.104069	0.139933	0.0691525	0.08813	-6.3079	0.327062	2.73457	0.0682497	9.33457	-2.30757	8.91382e-10	0.743824	0.00657731	0.945627	1.42376e-18	0.0216304
Enshi	-0.6939	-0.0942705	0.228047	0.0541706	0.64038	-0.208238	0.10653	0.0901977	0.102901	0.150105	0.0689855	0.0879486	-6.51364	-1.04515	2.21617	0.360886	9.28282	-2.36773	2.67843e-10	0.296703	0.0273494	0.718412	2.09715e-18	0.0184635
Meishan	-0.542176	0.0314934	0.299206	0.000839189	0.646199	-0.201731	0.0870237	0.140664	0.10418	0.136909	0.069191	0.088189	-6.2302	0.223891	2.87203	0.00612954	9.33935	-2.28749	1.39324e-09	0.822978	0.00433751	0.995113	1.37367e-18	0.0227885
Zhoushan	-0.925406	-0.318346	-0.154881	-0.253641	0.626941	-0.21754	0.129144	0.0838591	0.121602	0.156382	0.068577	0.0874441	-7.16571	-3.7962	-1.27368	-1.62193	9.14216	-2.48776	4.93494e-12	0.000174289	0.203658	0.105757	5.97124e-18	0.0133395
Shaoxing	-0.917759	-0.306218	-0.115811	-0.236322	0.628386	-0.216315	0.128688	0.0840254	0.115566	0.156159	0.0686265	0.0874858	-7.13165	-3.64434	-1.00212	-1.51334	9.1566	-2.47257	6.12073e-12	0.000310466	0.317007	0.131134	5.36531e-18	0.0139092
Neijiang	-0.576608	0.0168707	0.302687	0.00188898	0.645488	-0.202976	0.0881607	0.128813	0.103245	0.140322	0.0691631	0.0881322	-6.54042	0.13097	2.93175	0.0134618	9.33284	-2.30309	2.28555e-10	0.895877	0.00360167	0.989267	1.44234e-18	0.0218843
Hangzhou	-0.912548	-0.289298	-0.0975866	-0.216175	0.629307	-0.215792	0.128388	0.0851409	0.115007	0.156389	0.0686509	0.0875159	-7.10776	-3.39787	-0.84853	-1.38229	9.16677	-2.46575	7.11531e-12	0.000760685	0.396747	0.167801	4.97549e-18	0.0141718
Jiujiang	-0.874993	-0.192691	0.0211272	-0.0310954	0.633421	-0.212571	0.126393	0.0898019	0.122182	0.161454	0.0687874	0.0876535	-6.92279	-2.14573	0.172915	-0.192596	9.2084	-2.42513	2.25584e-11	0.0326106	0.862822	0.847392	3.65224e-18	0.0158295
Zhangjiajie	-0.762688	-0.0919801	0.228512	0.0608607	0.639187	-0.208427	0.114403	0.0843473	0.101194	0.15843	0.0689673	0.0878913	-6.66667	-1.09049	2.25817	0.38415	9.26797	-2.37142	1.0753e-10	0.276278	0.0245763	0.70111	2.34312e-18	0.0182833
Lhasa	-0.415837	-0.361583	-0.211065	-0.0922886	0.648516	-0.189261	0.0840595	0.154129	0.103609	0.101001	0.0694623	0.0880328	-4.94693	-2.34598	-2.03712	-0.913742	9.33623	-2.14989	1.19387e-06	0.0195582	0.0424211	0.361508	1.40613e-18	0.0322774
Nyingchi	-0.438178	-0.165865	0.055027	-0.0094722	0.648297	-0.192935	0.0835439	0.153363	0.0924399	0.106426	0.0693921	0.0880865	-5.24489	-1.08152	0.595274	-0.0890028	9.34252	-2.19029	2.77306e-07	0.280243	0.552061	0.929133	1.34145e-18	0.0291902
Chongqing	-0.633309	-0.0335059	0.263929	0.0346824	0.642699	-0.206415	0.0976258	0.0996892	0.102134	0.145306	0.0690596	0.0880381	-6.48711	-0.336104	2.58415	0.238685	9.30644	-2.34461	3.13266e-10	0.737002	0.0101834	0.811495	1.75767e-18	0.0196285
Quzhou	-0.907357	-0.280554	-0.0448363	-0.194633	0.630424	-0.21442	0.128198	0.0853187	0.116946	0.156382	0.0687019	0.0875465	-7.07778	-3.28831	-0.383392	-1.2446	9.17623	-2.44921	8.59103e-12	0.00111459	0.701671	0.214146	4.63839e-18	0.0148272
Yueyang	-0.832221	-0.146797	0.10928	0.0399653	0.635909	-0.210555	0.123787	0.0871118	0.0931606	0.163699	0.0688706	0.0877508	-6.72301	-1.68515	1.17302	0.244139	9.23339	-2.39946	7.65442e-11	0.0928878	0.241617	0.807272	3.03237e-18	0.0169633
Zigong	-0.586466	-0.00176575	0.315144	-0.00410971	0.645608	-0.20249	0.0880679	0.124551	0.102926	0.1401	0.0691753	0.0881489	-6.65925	-0.0141769	3.06185	-0.0293343	9.33294	-2.29713	1.12435e-10	0.988697	0.00237714	0.976615	1.44133e-18	0.0222257
Leshan	-0.56321	-0.00169111	0.322238	-0.00674686	0.646253	-0.201154	0.0863803	0.13193	0.103139	0.137248	0.0692069	0.0881805	-6.52012	-0.0128182	3.1243	-0.0491582	9.33798	-2.28116	2.57763e-10	0.98978	0.00193746	0.960822	1.38784e-18	0.0231645
Ningbo	-0.922622	-0.313235	-0.129897	-0.249015	0.627696	-0.216785	0.129027	0.0835754	0.117323	0.156467	0.0686061	0.0874647	-7.15064	-3.74793	-1.10717	-1.59149	9.14927	-2.47854	5.42867e-12	0.000209836	0.269013	0.11244	5.66459e-18	0.0136825
Xianning	-0.844812	-0.176596	0.0578528	0.0193775	0.634686	-0.211876	0.124856	0.0874692	0.109917	0.161949	0.0688206	0.087705	-6.76631	-2.01895	0.526333	0.119651	9.22233	-2.41579	5.88648e-11	0.0442863	0.599004	0.904831	3.29264e-18	0.0162342
Liangshan	-0.570605	-0.0529569	0.285962	-0.00643439	0.646829	-0.199039	0.0856553	0.119827	0.0921717	0.133624	0.06926	0.088167	-6.66164	-0.441946	3.1025	-0.0481529	9.33914	-2.25752	1.1083e-10	0.658813	0.00208165	0.961623	1.37583e-18	0.0246168
Jingdezhen	-0.897105	-0.239701	-0.0151289	-0.137295	0.631583	-0.213827	0.127576	0.0896281	0.121689	0.157684	0.0687309	0.0875878	-7.03195	-2.6744	-0.124324	-0.870699	9.18921	-2.44129	1.14477e-11	0.0078524	0.901133	0.38454	4.21196e-18	0.0151506
Taizhou	-0.919357	-0.312886	-0.0975438	-0.243228	0.628418	-0.215757	0.128954	0.0832368	0.114345	0.156099	0.068643	0.0874819	-7.12935	-3.75898	-0.853065	-1.55817	9.15488	-2.4663	6.21025e-12	0.000201138	0.394231	0.120134	5.43402e-18	0.0141502
Changde	-0.78453	-0.114453	0.195948	0.0629004	0.637931	-0.209204	0.118436	0.0856797	0.0980693	0.162223	0.0689296	0.0878418	-6.62408	-1.33582	1.99806	0.387741	9.25482	-2.3816	1.38839e-10	0.182513	0.0465159	0.698453	2.58475e-18	0.0177941
Shangrao	-0.897892	-0.250381	-0.0156933	-0.150615	0.631601	-0.213511	0.127611	0.0880147	0.120573	0.157514	0.0687411	0.0875844	-7.03617	-2.84476	-0.130156	-0.956198	9.18811	-2.43777	1.11495e-11	0.00471695	0.896521	0.33966	4.24672e-18	0.0152962
Jinhua	-0.914169	-0.301003	-0.0830757	-0.225341	0.629227	-0.215374	0.128568	0.0840643	0.114326	0.156129	0.0686622	0.0875088	-7.11039	-3.58062	-0.726656	-1.4433	9.1641	-2.46117	6.99842e-12	0.00039332	0.467943	0.149867	5.0751e-18	0.0143508
Shannan	-0.426718	-0.225653	-0.0908577	-0.0434311	0.648531	-0.190629	0.0829796	0.154878	0.0946599	0.101747	0.0694468	0.0880379	-5.14244	-1.45697	-0.959833	-0.426854	9.33853	-2.1653	4.61598e-07	0.146059	0.337829	0.669759	1.38213e-18	0.0310679
Nanchang	-0.884475	-0.209465	0.0050736	-0.0746368	0.633055	-0.212408	0.126772	0.0893503	0.121075	0.160684	0.0687885	0.0876348	-6.97691	-2.34432	0.0419046	-0.464496	9.20291	-2.42379	1.61308e-11	0.0196439	0.9666	0.642593	3.80437e-18	0.0158868
Deqen	-0.510127	-0.0611732	0.170311	-0.00237662	0.647652	-0.196496	0.0827042	0.139495	0.0855751	0.12372	0.0693176	0.0881471	-6.16809	-0.438533	1.99019	-0.0192096	9.34326	-2.22918	1.98516e-09	0.661282	0.0473795	0.984685	1.33403e-18	0.0264627
Yiyang	-0.814879	-0.107098	0.183215	0.0473375	0.637582	-0.208916	0.120765	0.0887051	0.0945087	0.163979	0.068934	0.0878183	-6.74766	-1.20735	1.93861	0.288681	9.24916	-2.37896	6.59263e-11	0.228146	0.0533864	0.773004	2.69602e-18	0.0179196
Yibin	-0.612283	-0.0414866	0.334281	-0.00959915	0.645558	-0.202031	0.0898226	0.111805	0.101824	0.140128	0.069187	0.08815	-6.81658	-0.371061	3.28292	-0.0685028	9.33064	-2.2919	4.33302e-11	0.710826	0.0011354	0.945426	1.46636e-18	0.0225294
Zhaotong	-0.635282	-0.0771922	0.348823	-0.0126518	0.645867	-0.200895	0.0916252	0.103418	0.0999199	0.138639	0.0692158	0.0881592	-6.93348	-0.74641	3.49102	-0.091257	9.3312	-2.27878	2.11158e-11	0.455942	0.000545395	0.927343	1.46018e-18	0.023307
Changsha	-0.84539	-0.132535	0.109917	0.0367921	0.636263	-0.209673	0.123833	0.0883798	0.0916429	0.165779	0.0688985	0.0877584	-6.82688	-1.4996	1.19941	0.221934	9.23478	-2.38921	4.06841e-11	0.134656	0.231215	0.8245	3.00105e-18	0.0174358
Xiangxi	-0.770549	-0.0719632	0.275586	0.0371936	0.640367	-0.207117	0.113816	0.0880937	0.101533	0.155512	0.0690211	0.0879305	-6.77014	-0.816894	2.71425	0.239168	9.27785	-2.35546	5.75084e-11	0.414568	0.00698527	0.811121	2.17644e-18	0.0190741
Tongren	-0.76715	-0.0750563	0.327902	0.0135736	0.641984	-0.205492	0.111789	0.0913579	0.101347	0.151672	0.0690861	0.0879905	-6.8625	-0.821564	3.23543	0.0894929	9.29251	-2.33539	3.27039e-11	0.411908	0.0013354	0.928744	1.95057e-18	0.020111
Fuzhou	-0.886224	-0.225059	-0.000150289	-0.115288	0.633048	-0.211717	0.126876	0.0875925	0.119327	0.160097	0.0688083	0.0876258	-6.98496	-2.56939	-0.00125947	-0.720113	9.20017	-2.41615	1.53437e-11	0.0106187	0.998996	0.471956	3.88271e-18	0.0162183
Luzhou	-0.65086	-0.0629155	0.338856	-0.00484982	0.644788	-0.203132	0.0941969	0.101393	0.102218	0.142328	0.0691599	0.0880841	-6.90957	-0.620513	3.31503	-0.034075	9.32315	-2.30612	2.44766e-11	0.535341	0.00101637	0.972838	1.55097e-18	0.0217123
Nanping	-0.897797	-0.267909	-0.0100801	-0.183785	0.631514	-0.212795	0.127701	0.0850616	0.116079	0.157279	0.068762	0.0875713	-7.03044	-3.14958	-0.0868382	-1.16853	9.18406	-2.42996	1.15561e-11	0.0017818	0.930852	0.243423	4.37639e-18	0.0156236
Yingtan	-0.894011	-0.242711	-0.00791264	-0.139172	0.632152	-0.212806	0.127411	0.0876883	0.11928	0.15856	0.0687679	0.0875993	-7.01677	-2.76788	-0.0663366	-0.877724	9.19255	-2.42932	1.25857e-11	0.0059549	0.947149	0.38072	4.10878e-18	0.015651
Lishui	-0.907439	-0.295678	-0.0515072	-0.214272	0.629987	-0.214323	0.128208	0.0837753	0.114301	0.15597	0.0687005	0.0875282	-7.07787	-3.52941	-0.450627	-1.3738	9.17004	-2.44862	8.58624e-12	0.000474507	0.652549	0.17042	4.85613e-18	0.0148512
Yichun	-0.872813	-0.182293	0.0126425	-0.0270631	0.634256	-0.211281	0.125978	0.088992	0.120326	0.163111	0.068833	0.0876773	-6.92828	-2.04842	0.105069	-0.165918	9.21443	-2.40976	2.18052e-11	0.0412952	0.916384	0.868322	3.49206e-18	0.0165002
Xinyu	-0.872018	-0.177147	0.0108242	-0.0318747	0.634528	-0.210763	0.125862	0.0895886	0.122356	0.163441	0.0688499	0.0876842	-6.92837	-1.97734	0.0884643	-0.195023	9.2161	-2.40366	2.17929e-11	0.0488205	0.92956	0.845493	3.44894e-18	0.016773
Xiangtan	-0.841818	-0.111426	0.141017	0.0314669	0.637013	-0.208778	0.123108	0.0897921	0.0906884	0.165389	0.0689322	0.0877857	-6.83807	-1.24094	1.55496	0.190259	9.24115	-2.37827	3.79913e-11	0.215494	0.120897	0.849221	2.86192e-18	0.0179527
Zunyi	-0.712095	-0.0772345	0.336023	-0.000606007	0.643575	-0.204318	0.103599	0.0913761	0.101277	0.146199	0.0691257	0.0880433	-6.87359	-0.845238	3.31787	-0.00414507	9.31021	-2.32066	3.055e-11	0.39858	0.00100644	0.996695	1.70871e-18	0.0209037
Zhuzhou	-0.858571	-0.127094	0.059206	0.000154129	0.636146	-0.209064	0.124593	0.0903922	0.105258	0.164543	0.0689151	0.0877446	-6.89101	-1.40603	0.562484	0.000936708	9.23087	-2.38265	2.74438e-11	0.160639	0.574161	0.999253	3.08983e-18	0.0177443
Loudi	-0.827098	-0.0943807	0.208851	0.0347872	0.638168	-0.207923	0.121099	0.0907747	0.0943001	0.164397	0.0689696	0.0878351	-6.82994	-1.03972	2.21474	0.211605	9.25288	-2.3672	3.99303e-11	0.299215	0.0274481	0.832544	2.6223e-18	0.0184895
Wenzhou	-0.909915	-0.307229	-0.0645806	-0.232287	0.629332	-0.214641	0.128381	0.0830656	0.112801	0.155888	0.0686847	0.087506	-7.08762	-3.69862	-0.57252	-1.49008	9.16262	-2.45288	8.07634e-12	0.000253131	0.567353	0.137141	5.1309e-18	0.0146797
Shaoyang	-0.829272	-0.0822549	0.267444	0.0172426	0.639207	-0.206726	0.1208	0.0924857	0.0963211	0.163021	0.0690195	0.0878701	-6.86485	-0.889381	2.77658	0.105769	9.26125	-2.35264	3.22362e-11	0.374435	0.00580135	0.915828	2.46353e-18	0.0192171
Bijie	-0.690848	-0.106415	0.36887	-0.0185188	0.645018	-0.201925	0.0995639	0.0937861	0.101403	0.141958	0.0691918	0.0881034	-6.93874	-1.13466	3.63765	-0.130453	9.32216	-2.29191	2.04386e-11	0.257328	0.000318331	0.896286	1.56247e-18	0.0225288
Pingxiang	-0.861809	-0.142374	0.0491607	-0.00126371	0.635629	-0.209698	0.125083	0.0901664	0.106763	0.164795	0.0688913	0.0877263	-6.8899	-1.57902	0.460464	-0.00766837	9.22655	-2.39037	2.76326e-11	0.115273	0.645481	0.993886	3.19073e-18	0.0173817
Huaihua	-0.808166	-0.0807902	0.299376	0.0245022	0.640094	-0.206519	0.118051	0.0922218	0.0997046	0.15992	0.0690366	0.0879114	-6.84592	-0.876042	3.00263	0.153215	9.27181	-2.34917	3.62059e-11	0.381633	0.00287717	0.87832	2.27681e-18	0.0193938
Panzhihua	-0.601127	-0.0821957	0.225937	-0.00455415	0.646895	-0.19837	0.0877407	0.106533	0.0865374	0.132935	0.0692786	0.0881568	-6.85118	-0.77155	2.61086	-0.0342584	9.33758	-2.25019	3.50579e-11	0.440924	0.00943611	0.972691	1.39206e-18	0.0250833
Qiandongnan	-0.799212	-0.0908015	0.372311	-0.00714585	0.642044	-0.204588	0.115739	0.0923042	0.100923	0.154357	0.0691137	0.0879787	-6.90532	-0.98372	3.68906	-0.0462942	9.28967	-2.32543	2.51276e-11	0.325961	0.000262451	0.963103	1.99247e-18	0.0206439
Lijiang	-0.561593	-0.0734515	0.175593	-0.00182541	0.647302	-0.197281	0.084615	0.122756	0.0848027	0.128674	0.0693028	0.0881514	-6.63704	-0.598355	2.0706	-0.0141863	9.34019	-2.23798	1.28467e-10	0.550006	0.0391592	0.98869	1.36504e-18	0.0258774
Ganzhou	-0.874736	-0.159293	0.0259481	-0.0749651	0.634716	-0.20942	0.125814	0.0886296	0.120711	0.160767	0.0688907	0.0876784	-6.95261	-1.79729	0.214961	-0.466295	9.21338	-2.38851	1.87567e-11	0.0731879	0.829928	0.641307	3.51943e-18	0.0174686
Hengyang	-0.849669	-0.101137	0.131462	0.00657852	0.637263	-0.208029	0.123471	0.0913076	0.092519	0.163906	0.0689574	0.0877885	-6.88151	-1.10765	1.42091	0.040136	9.2414	-2.36967	2.90967e-11	0.268803	0.156269	0.968009	2.85676e-18	0.0183687
Guiyang	-0.744903	-0.101857	0.380019	-0.017953	0.643968	-0.203221	0.107739	0.0914609	0.102122	0.146365	0.0691625	0.0880496	-6.91393	-1.11367	3.72124	-0.122659	9.31094	-2.30803	2.38265e-11	0.266219	0.000232321	0.90245	1.69944e-18	0.0216042
Ningde	-0.904487	-0.288986	-0.0259688	-0.216074	0.630489	-0.213378	0.128198	0.0830537	0.113604	0.156324	0.0687348	0.0875357	-7.05536	-3.47951	-0.22859	-1.38221	9.17278	-2.43762	9.88758e-12	0.000568513	0.819326	0.167824	4.75846e-18	0.0153026
Yongzhou	-0.847529	-0.0883148	0.185237	-0.0101275	0.638411	-0.206676	0.122822	0.0924706	0.0923625	0.161982	0.069013	0.087828	-6.90046	-0.955059	2.00554	-0.0625223	9.2506	-2.35319	2.58925e-11	0.340235	0.045707	0.950184	2.66734e-18	0.0191889
Ji'an	-0.872272	-0.168224	0.012327	-0.0489855	0.634815	-0.210008	0.125823	0.0890928	0.126996	0.162726	0.0688742	0.0876897	-6.9325	-1.88819	0.0970658	-0.301031	9.21703	-2.3949	2.12435e-11	0.0598618	0.922732	0.763577	3.42513e-18	0.0171721
Qujing	-0.697173	-0.112337	0.300901	-0.0166363	0.645692	-0.200062	0.100272	0.0916781	0.0940478	0.139538	0.0692378	0.0881399	-6.95278	-1.22535	3.19945	-0.119224	9.32571	-2.26983	1.87362e-11	0.221303	0.00150809	0.905169	1.52148e-18	0.0238512
Dali	-0.588849	-0.0942019	0.126691	-9.15066e-05	0.647375	-0.196596	0.086412	0.107775	0.0850547	0.127503	0.0693219	0.0881406	-6.81443	-0.874057	1.48952	-0.000717682	9.33868	-2.23048	4.3902e-11	0.382712	0.137289	0.999428	1.38056e-18	0.0263757
Sanming	-0.88893	-0.236308	0.00801496	-0.153905	0.632538	-0.211447	0.127024	0.0855441	0.11412	0.15844	0.0688105	0.0875991	-6.99812	-2.76241	0.070233	-0.971375	9.19246	-2.41381	1.41373e-11	0.00605343	0.94405	0.33206	4.11167e-18	0.0163211
Liupanshui	-0.710572	-0.113031	0.374046	-0.0195717	0.645186	-0.201129	0.102408	0.0916891	0.101382	0.141746	0.0692122	0.0881229	-6.93864	-1.23276	3.68947	-0.138076	9.32186	-2.28237	2.04515e-11	0.218526	0.000262041	0.890263	1.56607e-18	0.0230922
Nujiang	-0.524776	-0.0767359	0.11569	-0.000839372	0.647739	-0.1958	0.0824606	0.131452	0.0859541	0.122026	0.0693363	0.0881358	-6.36395	-0.583756	1.34595	-0.00687862	9.34199	-2.22158	6.44205e-10	0.559776	0.179226	0.994516	1.34671e-18	0.0269778
Qiannan	-0.776626	-0.106323	0.393674	-0.0218429	0.64345	-0.203295	0.112242	0.0923809	0.102338	0.149424	0.0691613	0.0880194	-6.91921	-1.15092	3.84682	-0.14618	9.30362	-2.30966	2.3062e-11	0.250584	0.000143171	0.883867	1.79519e-18	0.0215127
Chenzhou	-0.859175	-0.108725	0.0499332	-0.0197364	0.636866	-0.207815	0.124336	0.0913505	0.11753	0.162645	0.0689606	0.087765	-6.91009	-1.19019	0.424855	-0.121347	9.23522	-2.36785	2.43986e-11	0.234812	0.671214	0.903489	2.99133e-18	0.0184575
Anshun	-0.743318	-0.114987	0.390223	-0.024982	0.644518	-0.202184	0.107442	0.0923836	0.102859	0.14489	0.0691922	0.0880577	-6.9183	-1.24467	3.79376	-0.17242	9.3149	-2.29604	2.31922e-11	0.21412	0.000175945	0.863211	1.64986e-18	0.0222885
Longyan	-0.882489	-0.19201	0.0227264	-0.121773	0.633441	-0.210233	0.126402	0.0868604	0.114884	0.159091	0.0688544	0.0876276	-6.98162	-2.21055	0.197821	-0.765432	9.19972	-2.39916	1.56653e-11	0.02774	0.843305	0.444552	3.89558e-18	0.0169769
Guilin	-0.837911	-0.0888558	0.298751	-0.0164127	0.639859	-0.205411	0.121179	0.0913252	0.0956709	0.160017	0.0690686	0.0878866	-6.91465	-0.97296	3.12269	-0.102569	9.2641	-2.33723	2.37217e-11	0.331273	0.00194774	0.918367	2.41171e-18	0.0200141
Baoshan	-0.583137	-0.100828	0.0721053	0.00217287	0.647614	-0.195585	0.0857392	0.106814	0.0877351	0.124145	0.0693467	0.0881285	-6.80128	-0.943964	0.821853	0.0175027	9.33878	-2.21931	4.75721e-11	0.345866	0.411743	0.986046	1.37951e-18	0.0271329
Liuzhou	-0.825858	-0.093141	0.359328	-0.0235	0.641232	-0.204415	0.119292	0.0913129	0.0976098	0.157693	0.0691191	0.0879327	-6.92302	-1.02002	3.68127	-0.149024	9.2772	-2.32468	2.2526e-11	0.308452	0.000270274	0.881624	2.18705e-18	0.0206845
Chuxiong	-0.642482	-0.105507	0.157405	-0.00465124	0.646862	-0.197838	0.0923914	0.0967344	0.0853072	0.13338	0.069295	0.0881455	-6.95392	-1.09068	1.84516	-0.034872	9.33491	-2.24445	1.86053e-11	0.276193	0.0658947	0.972203	1.4202e-18	0.0254537
Fuzhou	-0.897676	-0.274343	-0.0061365	-0.200829	0.631066	-0.212503	0.12769	0.0831076	0.112237	0.156629	0.0687662	0.087548	-7.03012	-3.30105	-0.0546743	-1.2822	9.17698	-2.42727	1.15791e-11	0.00106669	0.95643	0.200658	4.61247e-18	0.015738
Kunming	-0.677248	-0.110773	0.213468	-0.0107589	0.646243	-0.199001	0.0971661	0.0924232	0.0876034	0.137017	0.0692652	0.0881447	-6.97001	-1.19854	2.43675	-0.0785224	9.32998	-2.25767	1.68376e-11	0.231551	0.0153386	0.937459	1.47364e-18	0.0246079
Qianxinan	-0.745769	-0.11866	0.371355	-0.0263024	0.64482	-0.20137	0.107685	0.0930573	0.101164	0.144172	0.0692123	0.0880827	-6.92544	-1.27513	3.67081	-0.182438	9.31656	-2.28615	2.21912e-11	0.203146	0.000281134	0.855349	1.62944e-18	0.0228677
Putian	-0.893646	-0.258942	0.00700069	-0.183775	0.631508	-0.211864	0.127341	0.0837673	0.112765	0.156922	0.0687885	0.0875586	-7.01772	-3.0912	0.0620821	-1.17112	9.18043	-2.41969	1.25111e-11	0.00216016	0.950534	0.242379	4.49595e-18	0.0160641
Quanzhou	-0.89024	-0.232897	0.0158456	-0.165183	0.632123	-0.211254	0.127078	0.0846812	0.113377	0.157526	0.068812	0.0875792	-7.00548	-2.75029	0.139761	-1.04861	9.18623	-2.41215	1.35033e-11	0.00627676	0.888933	0.295112	4.30622e-18	0.0163941
Hezhou	-0.849293	-0.0956546	0.195952	-0.0307121	0.639044	-0.20553	0.122584	0.0915834	0.0994643	0.160016	0.0690566	0.0878456	-6.92823	-1.04445	1.97008	-0.191932	9.25392	-2.33967	2.18126e-11	0.297027	0.0496506	0.847911	2.60202e-18	0.0198858
Heyuan	-0.872224	-0.131247	0.0547422	-0.0719393	0.635425	-0.208134	0.125346	0.0905159	0.123697	0.159779	0.0689377	0.0876979	-6.95852	-1.44999	0.44255	-0.450243	9.21739	-2.37331	1.80812e-11	0.147994	0.658376	0.652826	3.41598e-18	0.0181916
Yuxi	-0.689702	-0.117496	0.13311	-0.00953618	0.64644	-0.198084	0.0989109	0.0951321	0.0866357	0.136428	0.0692892	0.0881372	-6.97296	-1.23508	1.53643	-0.069899	9.32959	-2.24745	1.65312e-11	0.217663	0.125374	0.944316	1.47795e-18	0.0252598
Laibin	-0.829667	-0.0990157	0.323836	-0.0348011	0.641271	-0.203922	0.119646	0.091035	0.0962883	0.157327	0.0691364	0.087927	-6.93434	-1.08767	3.36319	-0.221203	9.27545	-2.31922	2.10034e-11	0.277522	0.000859412	0.825069	2.2159e-18	0.0209823
Xiamen	-0.887589	-0.213998	0.0217245	-0.153484	0.632402	-0.210801	0.126762	0.0852774	0.113676	0.157665	0.0688279	0.0875871	-7.00198	-2.50943	0.191109	-0.973477	9.18816	-2.40676	1.38008e-11	0.0125625	0.848556	0.331016	4.24492e-18	0.0166336
Meizhou	-0.877903	-0.154435	0.0374488	-0.0959013	0.634339	-0.209048	0.125918	0.0890496	0.11787	0.159237	0.0688989	0.0876568	-6.97203	-1.73426	0.317713	-0.602257	9.20681	-2.38484	1.66276e-11	0.0837897	0.7509	0.547409	3.69563e-18	0.0176405
Hechi	-0.802956	-0.105481	0.38506	-0.0302766	0.642941	-0.203111	0.115923	0.0918897	0.100047	0.153332	0.0691719	0.0879915	-6.92663	-1.14791	3.84878	-0.197458	9.29483	-2.3083	2.20296e-11	0.251823	0.000142079	0.843589	1.9171e-18	0.0215894
Lincang	-0.626538	-0.108566	0.0636181	2.06521e-05	0.647378	-0.19599	0.0904754	0.0988716	0.0883987	0.127867	0.0693405	0.0881292	-6.92495	-1.09805	0.719672	0.000161513	9.33623	-2.22389	2.22584e-11	0.272969	0.472227	0.999871	1.4062e-18	0.0268201
Dehong	-0.573037	-0.103194	0.0543993	0.00242248	0.647795	-0.194832	0.0848013	0.109331	0.0889976	0.120845	0.0693647	0.0881187	-6.75741	-0.943868	0.611245	0.0200461	9.33897	-2.21101	6.21369e-11	0.345916	0.541451	0.984018	1.37757e-18	0.0277079
Wenshan	-0.753595	-0.122961	0.250843	-0.0252996	0.645212	-0.200037	0.108872	0.0939782	0.0939714	0.143747	0.0692455	0.0881122	-6.92185	-1.3084	2.66936	-0.176	9.31774	-2.27025	2.2689e-11	0.191631	0.00796872	0.8604	1.61504e-18	0.0238251
Baise	-0.780753	-0.118113	0.364046	-0.0332584	0.644249	-0.201637	0.112784	0.0936672	0.100604	0.148673	0.069214	0.0880373	-6.92252	-1.26099	3.61859	-0.223702	9.30808	-2.29036	2.25953e-11	0.208188	0.000341755	0.823125	1.73627e-18	0.0226197
Qingyuan	-0.860543	-0.104433	0.0861082	-0.0394131	0.637437	-0.206706	0.124173	0.0919334	0.117224	0.160643	0.0690024	0.0877791	-6.93021	-1.13596	0.734562	-0.245346	9.2379	-2.35484	2.15468e-11	0.256782	0.463119	0.806338	2.93206e-18	0.0191054
Guigang	-0.837676	-0.101019	0.258682	-0.0392644	0.640668	-0.204031	0.120742	0.0909765	0.101805	0.157596	0.069128	0.0879042	-6.93773	-1.11039	2.54095	-0.249146	9.26786	-2.32106	2.05672e-11	0.267625	0.0115043	0.8034	2.34501e-18	0.0208817
Zhaoqing	-0.857002	-0.102251	0.111087	-0.0433656	0.638269	-0.205775	0.123519	0.0917938	0.115145	0.159569	0.0690417	0.0878086	-6.93821	-1.11392	0.964754	-0.271768	9.24469	-2.34345	2.05059e-11	0.266111	0.335362	0.785968	2.78745e-18	0.0196891
Zhangzhou	-0.884038	-0.189425	0.0283445	-0.131066	0.633074	-0.210121	0.126436	0.0867426	0.114741	0.158228	0.0688543	0.0876101	-6.992	-2.18376	0.24703	-0.828339	9.19441	-2.39836	1.46857e-11	0.0296714	0.805036	0.408066	4.05252e-18	0.0170134
Jieyang	-0.877129	-0.144719	0.0465507	-0.0944321	0.634515	-0.208574	0.125742	0.0898887	0.122077	0.158828	0.0689156	0.08766	-6.97564	-1.60998	0.381323	-0.594555	9.20713	-2.37935	1.62581e-11	0.108341	0.703205	0.552541	3.6869e-18	0.0179013
Chaozhou	-0.880207	-0.163315	0.0360112	-0.111018	0.633815	-0.209299	0.126038	0.0883475	0.116653	0.158642	0.0688863	0.0876354	-6.98364	-1.84856	0.308703	-0.699803	9.20089	-2.3883	1.54697e-11	0.0654004	0.757739	0.484535	3.86194e-18	0.0174785
Honghe	-0.722116	-0.122716	0.137377	-0.0156142	0.646	-0.198596	0.10406	0.0935718	0.0878469	0.139491	0.0692777	0.088129	-6.93944	-1.31146	1.56382	-0.111937	9.32479	-2.25347	2.03502e-11	0.190597	0.118801	0.910941	1.53205e-18	0.024874
Shantou	-0.879172	-0.153203	0.0418954	-0.10296	0.6341	-0.2089	0.125945	0.0892771	0.119537	0.158573	0.0689015	0.0876444	-6.9806	-1.71604	0.350482	-0.649289	9.20299	-2.3835	1.57649e-11	0.0870769	0.726197	0.516595	3.80221e-18	0.017704
Yunfu	-0.854535	-0.104842	0.115349	-0.0479422	0.638797	-0.205112	0.12307	0.0912158	0.120062	0.158571	0.0690697	0.0878263	-6.94347	-1.14938	0.960743	-0.302339	9.24859	-2.33543	1.98494e-11	0.251215	0.337372	0.762581	2.70767e-18	0.0201092
Wuzhou	-0.847292	-0.100424	0.185938	-0.0393479	0.63956	-0.204798	0.122117	0.0911288	0.112936	0.158875	0.0690871	0.0878618	-6.93835	-1.10201	1.64641	-0.247666	9.2573	-2.33091	2.04892e-11	0.271248	0.100615	0.804544	2.5373e-18	0.0203491
Yulin	-0.840273	-0.105243	0.200134	-0.0458116	0.640546	-0.203744	0.121028	0.090791	0.109356	0.157426	0.0691358	0.0878961	-6.94279	-1.15917	1.83011	-0.291003	9.26505	-2.31801	1.99333e-11	0.247208	0.0681189	0.771229	2.39472e-18	0.0210486
Foshan	-0.862068	-0.107883	0.0780691	-0.0528939	0.637599	-0.20595	0.124119	0.0917411	0.131697	0.15919	0.0690256	0.0877798	-6.9455	-1.17596	0.592792	-0.332269	9.23713	-2.34621	1.96017e-11	0.240445	0.553719	0.739893	2.94892e-18	0.019546
Pu'er	-0.671086	-0.116984	0.0636191	-0.00438617	0.646976	-0.19669	0.0964617	0.0957607	0.0887518	0.132786	0.0693252	0.0881303	-6.95702	-1.22163	0.71682	-0.0330318	9.33248	-2.2318	1.82509e-11	0.222705	0.473983	0.973669	1.44631e-18	0.0262868
Shanwei	-0.874525	-0.133346	0.0570501	-0.0834434	0.635119	-0.207983	0.125483	0.0906391	0.125802	0.158867	0.0689401	0.0876818	-6.96927	-1.47117	0.453491	-0.52524	9.21262	-2.37202	1.69147e-11	0.142181	0.650488	0.599763	3.53938e-18	0.0182538
Jiangmen	-0.860539	-0.108853	0.0699001	-0.0559057	0.637987	-0.205523	0.123825	0.091461	0.132413	0.158539	0.0690483	0.087791	-6.94965	-1.19016	0.527894	-0.352631	9.23972	-2.34105	1.91033e-11	0.234826	0.597922	0.724586	2.89269e-18	0.0198136
Maoming	-0.847852	-0.105922	0.118854	-0.0499676	0.639772	-0.204117	0.12207	0.0912409	0.127602	0.157575	0.0691142	0.0878625	-6.94563	-1.1609	0.931443	-0.317105	9.25673	-2.32314	1.95854e-11	0.246506	0.352293	0.751361	2.54805e-18	0.0207683
Guangzhou	-0.865109	-0.111128	0.0783042	-0.054719	0.636949	-0.20667	0.124536	0.0918636	0.130312	0.15973	0.0689987	0.0877547	-6.94667	-1.2097	0.600899	-0.342571	9.23132	-2.35508	1.94596e-11	0.227243	0.548312	0.732135	3.07949e-18	0.0190931
Zhongshan	-0.864623	-0.111756	0.0720469	-0.0593132	0.637253	-0.20603	0.124382	0.0915473	0.135929	0.158878	0.0690198	0.0877635	-6.95133	-1.22075	0.530032	-0.373325	9.23289	-2.34755	1.89058e-11	0.223037	0.59644	0.709142	3.04354e-18	0.0194769
Huizhou	-0.869991	-0.120666	0.0715184	-0.0675822	0.636036	-0.207356	0.125062	0.0914973	0.12902	0.159286	0.0689688	0.0877181	-6.95649	-1.31879	0.554321	-0.424282	9.22209	-2.36389	1.83102e-11	0.188136	0.579728	0.671631	3.29863e-18	0.0186528
Xishuangbanna	-0.699527	-0.125051	0.0270825	-0.00711823	0.64676	-0.196649	0.100446	0.0938614	0.0914988	0.135206	0.0693268	0.0881243	-6.96423	-1.33229	0.295987	-0.0526473	9.32915	-2.2315	1.74525e-11	0.183667	0.767423	0.958044	1.48281e-18	0.0263072
Zhuhai	-0.864442	-0.112629	0.0661976	-0.0611616	0.637324	-0.205816	0.124306	0.0913709	0.134537	0.1586	0.0690266	0.087765	-6.95414	-1.23266	0.49204	-0.385633	9.23302	-2.34508	1.85797e-11	0.218566	0.623012	0.700012	3.04063e-18	0.0196046
Fangchenggang	-0.816795	-0.111328	0.265827	-0.0459358	0.642849	-0.202112	0.117775	0.0909004	0.102134	0.154491	0.0692084	0.0879756	-6.93522	-1.22473	2.60272	-0.297337	9.2886	-2.29736	2.08888e-11	0.221536	0.00965842	0.766393	2.00853e-18	0.0222125
Yangjiang	-0.854461	-0.107598	0.0974313	-0.0527621	0.638924	-0.204748	0.122984	0.0910871	0.123639	0.158066	0.0690841	0.0878277	-6.94772	-1.18127	0.78803	-0.333797	9.24849	-2.33125	1.93337e-11	0.238332	0.431234	0.738741	2.70954e-18	0.0203312
Beihai	-0.832133	-0.108568	0.202174	-0.0484628	0.641523	-0.202983	0.119869	0.090877	0.110713	0.156266	0.0691803	0.0879231	-6.94199	-1.19467	1.82612	-0.310131	9.2732	-2.30864	2.00319e-11	0.233057	0.0687199	0.756654	2.25345e-18	0.0215699
Zhanjiang	-0.840555	-0.109622	0.143147	-0.0525221	0.640683	-0.203205	0.121	0.0908237	0.119947	0.156754	0.0691579	0.0878947	-6.94674	-1.20698	1.19342	-0.335062	9.26406	-2.31191	1.94508e-11	0.228291	0.233547	0.737788	2.41245e-18	0.0213867
Haikou	-0.842599	-0.112698	0.085855	-0.0572062	0.640515	-0.202909	0.121226	0.0907748	0.134214	0.156341	0.0691667	0.0878834	-6.95067	-1.24151	0.639686	-0.365906	9.26045	-2.30884	1.89832e-11	0.215283	0.522813	0.714665	2.47838e-18	0.0215586
Sanya	-0.834513	-0.115812	0.0934195	-0.057537	0.641603	-0.201968	0.120118	0.0908359	0.129888	0.155327	0.0692218	0.0879143	-6.94747	-1.27495	0.719229	-0.370424	9.26879	-2.29732	1.93639e-11	0.203206	0.4725	0.7113	2.32881e-18	0.0222146
Suihua	0.0766527	-0.242562	-0.138533	0.301165	0.617209	-0.237746	0.097119	0.170012	0.090315	0.130053	0.068053	0.0872342	0.789266	-1.42673	-1.53388	2.31572	9.06953	-2.72538	0.430513	0.154586	0.125999	0.0211755	1.02122e-17	0.0067592
Tacheng	-0.348608	-0.562914	-0.631846	-0.159272	0.643385	-0.187073	0.0856154	0.15037	0.098995	0.107414	0.0695887	0.0875112	-4.07179	-3.74354	-6.3826	-1.48278	9.24554	-2.1377	5.82275e-05	0.000213388	5.77957e-10	0.139069	2.7699e-18	0.0332622
Karamay	-0.349655	-0.562001	-0.626429	-0.157814	0.643505	-0.187104	0.0856385	0.15037	0.0988279	0.107437	0.0695848	0.0875236	-4.08292	-3.73746	-6.33859	-1.4689	9.24779	-2.13776	5.56339e-05	0.000218402	7.4638e-10	0.142796	2.72376e-18	0.0332576
Harbin	0.078376	-0.231377	-0.138027	0.303018	0.617383	-0.237076	0.097267	0.170581	0.0903238	0.130175	0.0680772	0.0872264	0.805783	-1.3564	-1.52814	2.32778	9.06887	-2.71794	0.420938	0.175881	0.127419	0.0205172	1.02625e-17	0.0069096
Changji	-0.357226	-0.542361	-0.55922	-0.131667	0.644066	-0.188833	0.0857939	0.150463	0.0974952	0.108053	0.0695245	0.0876158	-4.16377	-3.6046	-5.73587	-1.21853	9.26388	-2.15524	3.98303e-05	0.000359963	2.16441e-08	0.223877	2.41581e-18	0.0318528
Wuhai	-0.351406	-0.381591	0.150841	0.222196	0.6412	-0.218811	0.0913559	0.167433	0.0969708	0.124813	0.0687208	0.0881982	-3.84656	-2.27907	1.55553	1.78024	9.3305	-2.4809	0.000143313	0.0232896	0.120762	0.0759409	1.46789e-18	0.0135942
Tianjin	-0.0782578	-0.395803	-0.0765987	0.278786	0.626934	-0.228621	0.0909303	0.193486	0.121105	0.13064	0.068363	0.0874969	-0.860635	-2.04564	-0.632497	2.134	9.17066	-2.61291	0.390053	0.0415703	0.527493	0.0335668	4.83384e-18	0.00938095
Dalian	0.0326039	-0.153402	-0.122182	0.311186	0.623095	-0.230279	0.0946399	0.189584	0.104319	0.129955	0.0682816	0.0873494	0.344505	-0.80915	-1.17123	2.39457	9.12536	-2.6363	0.730682	0.419002	0.242336	0.0171873	6.76184e-18	0.00877065
Langfang	-0.101348	-0.433886	-0.0207442	0.26655	0.627602	-0.228325	0.090903	0.193926	0.129558	0.129886	0.0683778	0.0875251	-1.1149	-2.23737	-0.160115	2.05219	9.17846	-2.60868	0.265689	0.0259171	0.872887	0.0409257	4.5622e-18	0.0094954
Shizuishan	-0.365503	-0.365235	0.120007	0.218879	0.642369	-0.217094	0.0913814	0.16687	0.0942396	0.124331	0.0687617	0.0882283	-3.99975	-2.18873	1.27342	1.76046	9.34195	-2.46059	7.8019e-05	0.029304	0.203748	0.0792396	1.34715e-18	0.0143734
Yulin	-0.327211	-0.508421	0.267794	0.224638	0.637667	-0.221444	0.0922023	0.175488	0.117424	0.126156	0.0686418	0.0880186	-3.54883	-2.89718	2.28058	1.78064	9.28977	-2.51588	0.000442031	0.0040123	0.0231993	0.0758747	1.99107e-18	0.0123394
Yan'an	-0.374078	-0.525255	0.167845	0.207137	0.639053	-0.217566	0.093306	0.174252	0.122312	0.125206	0.0687326	0.0880379	-4.00915	-3.01434	1.37227	1.65437	9.29767	-2.47128	7.51169e-05	0.00277126	0.170895	0.0989863	1.87681e-18	0.0139585
Haixi	-0.412623	-0.412966	-0.155385	-0.0349344	0.647666	-0.191478	0.0880442	0.156322	0.0950519	0.107285	0.069373	0.0880956	-4.68654	-2.64176	-1.63474	-0.325622	9.336	-2.17352	4.04339e-06	0.0086334	0.10304	0.744913	1.40861e-18	0.0304391
Lvliang	-0.295136	-0.607578	0.373852	0.207731	0.635077	-0.221909	0.093104	0.183609	0.145976	0.126114	0.0685895	0.087856	-3.16996	-3.30909	2.56105	1.64717	9.2591	-2.52582	0.00166483	0.00103746	0.0108718	0.100457	2.5035e-18	0.0120019
Haidu	-0.425823	-0.245577	-0.00320931	0.167735	0.646577	-0.204084	0.092968	0.162134	0.0955899	0.117459	0.0691144	0.0882879	-4.58032	-1.51466	-0.0335737	1.42803	9.35517	-2.31158	6.5502e-06	0.130799	0.973237	0.154213	1.21999e-18	0.0214055
Lanzhou	-0.427002	-0.253358	0.00981171	0.181764	0.646039	-0.206705	0.0931059	0.163635	0.0957678	0.119421	0.0690535	0.0882997	-4.58619	-1.54831	0.102453	1.52205	9.35564	-2.34095	6.37921e-06	0.122489	0.918458	0.128938	1.21571e-18	0.0198189
Weihai	-0.101017	-0.146079	-0.26553	0.220835	0.624286	-0.225901	0.0875183	0.181968	0.131522	0.126358	0.0683598	0.0873823	-1.15424	-0.80277	-2.01891	1.7477	9.13236	-2.5852	0.24922	0.422675	0.0442907	0.0814298	6.4203e-18	0.0101531
Linfen	-0.347941	-0.716856	0.455794	0.148937	0.635704	-0.218941	0.0944535	0.18735	0.153795	0.12475	0.0686546	0.0878503	-3.68372	-3.8263	2.96365	1.19389	9.25945	-2.49221	0.000267787	0.000155095	0.00325716	0.233365	2.49691e-18	0.0131765
Puyang	-0.426016	-0.674604	0.424147	0.0683728	0.630771	-0.220736	0.0963492	0.194232	0.237645	0.123676	0.0685452	0.0876166	-4.42158	-3.47318	1.78479	0.552839	9.20226	-2.51933	1.32467e-05	0.000581617	0.0751977	0.580741	3.8228e-18	0.0122211
Anyang	-0.401515	-0.710094	0.523833	0.0871971	0.631818	-0.220337	0.0961146	0.195087	0.208884	0.123955	0.068569	0.0876617	-4.17746	-3.63988	2.50778	0.703456	9.21434	-2.51349	3.7619e-05	0.00031569	0.0126204	0.482259	3.49438e-18	0.0124215
Jining	-0.506806	-0.60579	0.0904816	0.00186553	0.629439	-0.220938	0.0978111	0.188149	0.240484	0.122563	0.0685248	0.0875585	-5.18148	-3.21973	0.376248	0.015221	9.18557	-2.52332	3.80489e-07	0.00140838	0.70697	0.987865	4.32755e-18	0.0120862
Gannan	-0.451662	-0.18692	0.108984	0.125875	0.646652	-0.2032	0.093223	0.158332	0.0896407	0.116428	0.069141	0.0882521	-4.84497	-1.18056	1.21578	1.08114	9.35265	-2.30249	1.93706e-06	0.238613	0.224921	0.280409	1.24324e-18	0.021918
Yuncheng	-0.404529	-0.752764	0.292529	0.117896	0.636682	-0.216626	0.0958959	0.185578	0.128568	0.123424	0.0687173	0.0878723	-4.21842	-4.05633	2.27529	0.95521	9.26523	-2.46524	3.16816e-05	6.20243e-05	0.0235176	0.340158	2.39159e-18	0.0141917
Sanmenxia	-0.467493	-0.778548	0.190153	0.0878968	0.636959	-0.215187	0.098687	0.183848	0.119371	0.122419	0.0687548	0.087866	-4.73713	-4.23474	1.59296	0.718	9.2642	-2.44904	3.20345e-06	2.95745e-05	0.11211	0.473256	2.40991e-18	0.0148342
Yushu	-0.419795	-0.311434	-0.144397	-0.0244346	0.648074	-0.191443	0.0875091	0.156244	0.0928418	0.104766	0.0693894	0.0881012	-4.79715	-1.99325	-1.5553	-0.233231	9.33967	-2.17299	2.42381e-06	0.0470427	0.120817	0.815724	1.37037e-18	0.0304793
Luohe	-0.654784	-0.761669	0.363871	-0.0469643	0.633371	-0.216437	0.109042	0.186889	0.166021	0.127023	0.0686785	0.0876977	-6.00487	-4.07551	2.19172	-0.369732	9.22225	-2.46799	4.96953e-09	5.7349e-05	0.0290856	0.711815	3.29447e-18	0.0140851
Zhumadian	-0.722703	-0.699567	0.24795	-0.0683923	0.633409	-0.215588	0.115011	0.172506	0.160703	0.135228	0.0687015	0.0876889	-6.28375	-4.05532	1.54291	-0.505755	9.21974	-2.45856	1.0246e-09	6.22805e-05	0.123794	0.61336	3.35683e-18	0.0144536
Huainan	-0.816195	-0.342023	0.196894	-0.148468	0.630547	-0.217184	0.120491	0.122533	0.254958	0.149761	0.068626	0.087579	-6.7739	-2.79127	0.772259	-0.991372	9.18817	-2.47987	5.62088e-11	0.00555035	0.440504	0.322217	4.24488e-18	0.0136327
Ganzi	-0.466425	-0.0687512	0.255451	0.0121743	0.647564	-0.197823	0.0864403	0.15129	0.0986219	0.122228	0.0692764	0.088173	-5.39592	-0.454432	2.59021	0.0996034	9.34754	-2.24358	1.28969e-07	0.649811	0.0100096	0.920719	1.29184e-18	0.0255105
Chuzhou	-0.849024	-0.243655	-0.0584897	-0.183641	0.629355	-0.217807	0.122908	0.103782	0.230305	0.15506	0.0685965	0.0875344	-6.90783	-2.34776	-0.253966	-1.18432	9.17473	-2.48824	2.47419e-11	0.0194661	0.799677	0.237125	4.69002e-18	0.0133215
Suizhou	-0.754309	-0.549342	0.136211	-0.0152606	0.634769	-0.213597	0.119742	0.131541	0.121505	0.147134	0.0687711	0.0877291	-6.29944	-4.17619	1.12104	-0.103719	9.23017	-2.43473	9.36019e-10	3.78188e-05	0.263072	0.917454	3.10591e-18	0.0154228
Hefei	-0.867129	-0.228436	0.102977	-0.152182	0.630411	-0.216408	0.125143	0.100257	0.214151	0.157034	0.0686453	0.0875661	-6.92908	-2.27851	0.48086	-0.969104	9.1836	-2.47136	2.16982e-11	0.0233232	0.630929	0.33319	4.39116e-18	0.0139553
Nantong	-0.876502	-0.290561	-0.262485	-0.220615	0.627085	-0.219039	0.124812	0.0856242	0.147352	0.153514	0.06854	0.087454	-7.0226	-3.39345	-1.78134	-1.43709	9.14919	-2.50462	1.21354e-11	0.00077267	0.0757595	0.151622	5.66826e-18	0.0127316
Shanghai	-0.910134	-0.305626	-0.196311	-0.239265	0.627128	-0.218189	0.12779	0.0847229	0.128487	0.1559	0.0685618	0.0874526	-7.1221	-3.60736	-1.52787	-1.53473	9.14691	-2.49494	6.50069e-12	0.000356304	0.127485	0.125791	5.76471e-18	0.0130772
Shaoguan	-0.865425	-0.116233	0.0597484	-0.0456966	0.636418	-0.207694	0.124776	0.0912216	0.120348	0.160899	0.0689606	0.0877409	-6.93585	-1.27418	0.496465	-0.284008	9.22872	-2.36713	2.08086e-11	0.20348	0.619891	0.776579	3.13963e-18	0.0184928
Nanning	-0.81944	-0.10601	0.319161	-0.0408252	0.642381	-0.202863	0.118156	0.0910079	0.0987939	0.155396	0.069185	0.0879645	-6.93524	-1.16485	3.23057	-0.262716	9.28498	-2.30619	2.08867e-11	0.244907	0.00135758	0.79293	2.06362e-18	0.0217084
Dongguan	-0.866873	-0.114952	0.0724043	-0.0614381	0.636692	-0.206704	0.124666	0.0914957	0.127529	0.159248	0.0689952	0.0877426	-6.95355	-1.25636	0.567746	-0.385802	9.22806	-2.3558	1.8647e-11	0.209857	0.570587	0.699888	3.15505e-18	0.0190567
Shenzhen	-0.868071	-0.11726	0.0675715	-0.0657568	0.636498	-0.206752	0.124763	0.0913637	0.125578	0.158962	0.068992	0.0877337	-6.95777	-1.28344	0.538086	-0.413663	9.22568	-2.35659	1.81659e-11	0.200222	0.590874	0.679385	3.21144e-18	0.0190172
Qinzhou	-0.827918	-0.107438	0.250521	-0.0459482	0.641824	-0.202943	0.119286	0.0908362	0.102591	0.156123	0.0691842	0.0879378	-6.94062	-1.18277	2.44193	-0.294308	9.27703	-2.3078	2.02021e-11	0.237736	0.015124	0.768704	2.18979e-18	0.0216173
Chongzuo	-0.805689	-0.113238	0.310731	-0.0414658	0.643501	-0.201782	0.116257	0.0912167	0.100268	0.152781	0.0692172	0.0880072	-6.93021	-1.24142	3.09902	-0.271406	9.29684	-2.29279	2.15468e-11	0.215316	0.00210556	0.786245	1.88849e-18	0.0224777
Longnan	-0.477749	-0.128724	0.148104	0.118434	0.645338	-0.206379	0.094431	0.155886	0.0951349	0.120918	0.0690629	0.0881812	-5.05924	-0.825761	1.55678	0.979463	9.34421	-2.34039	6.94131e-07	0.409526	0.120463	0.328056	1.32453e-18	0.0198481
Wujiaqu	-0.356105	-0.551314	-0.582636	-0.143052	0.644147	-0.187778	0.0857759	0.150403	0.0977564	0.107712	0.0695511	0.0876015	-4.15157	-3.66558	-5.96008	-1.32809	9.26149	-2.14355	4.19041e-05	0.000286717	6.3719e-09	0.18505	2.45918e-18	0.0327868
Shihezi	-0.354811	-0.563069	-0.610794	-0.157522	0.644313	-0.186367	0.0857125	0.150355	0.0979174	0.107286	0.0695886	0.0875861	-4.13955	-3.74493	-6.23785	-1.46824	9.2589	-2.12781	4.40475e-05	0.000212254	1.33358e-09	0.142975	2.50726e-18	0.0340802
