# Supplementary material for: Identifying the spatiotemporal patterns and natural and socioeconomic influencing factors of PM2.5 and O3 pollution in China
Source: PLoS One. 2025 Feb 13;20(2):e0317691. doi: 10.1371/journal.pone.0317691 (PMC11825043; doi:10.1371/journal.pone.0317691)
Supplement: S3 File — (XLSX) [file pone.0317691.s003.xlsx]

## Sheet: O3_socioeconomic
City	beta_Popden	beta_PGDP	beta_Prosec	beta_Energy	beta_Roadden	beta_NDVI	se_Popden	se_PGDP	se_Prosec	se_Energy	se_Roadden	se_NDVI	t_Popden	t_PGDP	t_Prosec	t_Energy	t_Roadden	t_NDVI	p_Popden	p_PGDP	p_Prosec	p_Energy	p_Roadden	p_NDVI
Da Hinggan Ling Mountains	-0.32731	-0.0727925	0.161583	0.00153936	-0.101426	0.031783	0.140053	0.0450678	0.107028	0.0442636	0.0605274	0.0619896	-2.33704	-1.61518	1.50972	0.0347771	-1.6757	0.512715	0.0200241	0.107211	0.132054	0.972278	0.0947277	0.608488
Heihe	-0.277547	-0.0700904	0.1703	0.00800951	-0.10194	0.0126447	0.138848	0.0448473	0.106887	0.044574	0.0602492	0.0625915	-1.99893	-1.56287	1.59328	0.17969	-1.69198	0.202019	0.046421	0.119025	0.112039	0.857504	0.0915777	0.840024
Yichun	-0.233082	-0.0688769	0.177174	0.0120914	-0.102175	0.00363931	0.140115	0.0447692	0.107225	0.0447372	0.0601436	0.0628023	-1.6635	-1.53849	1.65235	0.270276	-1.69884	0.0579487	0.0971445	0.12487	0.0993976	0.787114	0.0902741	0.953824
Hulunbuir	-0.337713	-0.0728792	0.152478	0.00275915	-0.101807	0.0292296	0.137291	0.0449572	0.105442	0.0439214	0.0604507	0.0620984	-2.45983	-1.62108	1.44609	0.0628203	-1.68413	0.470698	0.0144033	0.105938	0.149084	0.949947	0.0930858	0.638162
Qiqihar	-0.275121	-0.0702245	0.164765	0.00893288	-0.102141	0.0121837	0.136597	0.0447919	0.105784	0.0443379	0.0602132	0.0625788	-2.01411	-1.56779	1.55757	0.201473	-1.69633	0.194694	0.0447946	0.11787	0.120277	0.840451	0.0907499	0.84575
Hegang	-0.219799	-0.0684583	0.180455	0.0134245	-0.102208	0.000787342	0.141089	0.0447577	0.107556	0.0448281	0.0601194	0.0628715	-1.55787	-1.52953	1.67777	0.299466	-1.70009	0.012523	0.120204	0.127074	0.0943228	0.76477	0.0900391	0.990016
Jiamusi	-0.204593	-0.0680528	0.183741	0.0148665	-0.102264	-0.0023751	0.14206	0.0447413	0.107962	0.0449141	0.0600924	0.062964	-1.44019	-1.52103	1.70191	0.330999	-1.70178	-0.0377216	0.150745	0.129193	0.0896975	0.740852	0.0897208	0.969932
Altay	-0.0907469	-0.0903929	0.0234412	0.020913	-0.0895543	0.0976323	0.0752841	0.0449096	0.0307793	0.0432669	0.0618645	0.0592741	-1.20539	-2.01278	0.76159	0.483348	-1.44759	1.64713	0.2289	0.0449355	0.446839	0.629163	0.148665	0.100466
Shuangyashan	-0.188509	-0.0678129	0.185526	0.0160824	-0.102338	-0.00426112	0.142912	0.0447209	0.108054	0.0449304	0.0600689	0.0629809	-1.31906	-1.51636	1.71697	0.35794	-1.70368	-0.0676573	0.188048	0.130369	0.0869053	0.720613	0.0893657	0.946099
Jixi	-0.158201	-0.0675382	0.187553	0.0178572	-0.102463	-0.00653959	0.144653	0.0446873	0.108013	0.0449365	0.0600346	0.0629642	-1.09366	-1.51135	1.73639	0.397388	-1.70674	-0.103862	0.274888	0.131639	0.0834118	0.691334	0.088794	0.917341
Qitaihe	-0.169538	-0.0678495	0.184589	0.016559	-0.102428	-0.00453472	0.143578	0.0446962	0.107678	0.0448714	0.060052	0.06296	-1.18081	-1.51801	1.71426	0.369033	-1.70566	-0.0720255	0.238513	0.129951	0.0874023	0.712336	0.0889953	0.942625
Daqing	-0.228779	-0.0695453	0.166139	0.0119844	-0.102344	0.00659042	0.137303	0.0447281	0.105273	0.044327	0.0601375	0.062724	-1.66623	-1.55485	1.57817	0.270364	-1.70183	0.10507	0.096599	0.120924	0.115468	0.787047	0.0897116	0.916383
Hinggan League	-0.251286	-0.070779	0.148621	0.00864437	-0.102339	0.014438	0.132154	0.0447475	0.104291	0.0441051	0.0601991	0.0625137	-1.90146	-1.58174	1.42506	0.195995	-1.70001	0.230957	0.0580967	0.114649	0.155068	0.844733	0.0900541	0.817489
Mudanjiang	-0.117445	-0.0676277	0.185423	0.0186124	-0.102589	-0.00683492	0.147769	0.0446543	0.107369	0.0448441	0.0600126	0.0629509	-0.794784	-1.51447	1.72697	0.415047	-1.70945	-0.108575	0.4273	0.130846	0.0850919	0.678372	0.0882908	0.913604
Songyuan	-0.153703	-0.0689531	0.165323	0.0149536	-0.102561	0.00228916	0.139017	0.0446657	0.104779	0.0443763	0.0600662	0.0627604	-1.10564	-1.54376	1.57783	0.336974	-1.70747	0.0364745	0.269674	0.123588	0.115545	0.736347	0.0886577	0.970926
Bozhou	-0.102369	-0.0890318	0.0223179	0.0262804	-0.0891204	0.0957122	0.0745788	0.0456479	0.0309332	0.0438762	0.0623583	0.0590307	-1.37262	-1.9504	0.721486	0.598968	-1.42917	1.6214	0.170785	0.0519592	0.471112	0.549598	0.153885	0.105871
Baicheng	-0.195532	-0.0696677	0.157752	0.0123507	-0.102481	0.00705911	0.136828	0.0446937	0.10434	0.0442537	0.0601141	0.0626738	-1.42903	-1.55878	1.5119	0.279087	-1.70477	0.112633	0.153923	0.11999	0.131499	0.780349	0.0891621	0.910389
Hami	-0.161351	-0.0859539	0.0439356	0.0252671	-0.0911568	0.093608	0.0773434	0.0447485	0.0306043	0.0433298	0.0614827	0.0595271	-2.08617	-1.92082	1.4356	0.583135	-1.48264	1.57253	0.0377174	0.0555999	0.152046	0.560194	0.139107	0.116769
Jilin	-0.0859276	-0.0678912	0.176877	0.0188171	-0.102719	-0.00576976	0.149993	0.0446214	0.105928	0.0447467	0.0599948	0.0629064	-0.572879	-1.52149	1.66979	0.420525	-1.71214	-0.0917197	0.56711	0.129077	0.0958918	0.674371	0.0877944	0.926975
Changchun	-0.12502	-0.0684323	0.171564	0.0164136	-0.102619	-0.00125414	0.143234	0.0446478	0.105561	0.0445785	0.0600341	0.0628097	-0.872839	-1.53271	1.62525	0.368196	-1.70935	-0.0199673	0.383374	0.126287	0.105046	0.712959	0.0883102	0.984081
Urumqi	-0.10356	-0.086963	0.0280277	0.0270277	-0.0898747	0.0947359	0.0751889	0.0451841	0.030662	0.0435187	0.0619053	0.0591639	-1.37733	-1.92464	0.914085	0.621058	-1.45181	1.60124	0.169329	0.0551189	0.361328	0.534982	0.147488	0.110263
Xilingol League	-0.153488	-0.0730161	0.111781	0.00687525	-0.102684	0.0249658	0.14132	0.0447241	0.0972316	0.0437162	0.0602545	0.0623856	-1.0861	-1.63259	1.14964	0.15727	-1.70417	0.400185	0.278211	0.103492	0.251111	0.875126	0.0892741	0.689274
Tongliao	-0.127417	-0.0694595	0.13971	0.0145485	-0.102701	0.00527222	0.135629	0.0446365	0.104175	0.0442433	0.0600576	0.0626889	-0.93945	-1.55612	1.3411	0.328829	-1.71005	0.0841014	0.348175	0.120622	0.180793	0.742489	0.0881798	0.933026
Turpan	-0.1193	-0.0842345	0.0341091	0.028269	-0.0918384	0.0932646	0.0760859	0.0447858	0.0305047	0.0434496	0.061405	0.0592309	-1.56796	-1.88083	1.11816	0.650616	-1.49562	1.57459	0.117831	0.0608598	0.264297	0.515739	0.135692	0.116292
Ili Kazakh Autonomous Prefecture	-0.110145	-0.0872201	0.0232977	0.0278782	-0.090048	0.0946312	0.0746985	0.0455963	0.030916	0.0439477	0.0621953	0.0589966	-1.47452	-1.91287	0.753579	0.63435	-1.44783	1.60401	0.141277	0.0566139	0.45163	0.526284	0.148598	0.109651
Siping	-0.0930614	-0.0684553	0.163286	0.0173717	-0.102728	-0.00152289	0.150054	0.0446212	0.105052	0.0445367	0.0600124	0.0628015	-0.620185	-1.53414	1.55433	0.390054	-1.71177	-0.0242493	0.535557	0.125935	0.121047	0.696744	0.0878615	0.980668
Liaoyuan	-0.0768681	-0.0679624	0.167208	0.0195441	-0.102822	-0.00591275	0.154305	0.044597	0.105446	0.0447351	0.0599762	0.0629075	-0.498156	-1.52392	1.58572	0.436885	-1.71437	-0.0939913	0.6187	0.128469	0.113743	0.662476	0.0873823	0.925172
Chifeng	-0.128792	-0.0702528	0.115461	0.0134378	-0.102802	0.00997258	0.138037	0.0446258	0.103336	0.0440987	0.0600714	0.0626542	-0.933022	-1.57426	1.11734	0.304721	-1.71133	0.159169	0.351479	0.116368	0.264648	0.760767	0.0879425	0.873632
Yanbian	-0.0695662	-0.0673141	0.186618	0.0212348	-0.102762	-0.0108638	0.155098	0.0446118	0.107193	0.0449146	0.0599685	0.0630461	-0.448531	-1.50889	1.74095	0.472782	-1.7136	-0.172316	0.654059	0.132267	0.0826082	0.636675	0.0875252	0.863293
Tieling	-0.0823543	-0.0681724	0.156325	0.0192216	-0.10285	-0.00437618	0.153299	0.0445912	0.105282	0.044667	0.0599773	0.0628727	-0.537215	-1.52883	1.48481	0.430332	-1.71481	-0.0696038	0.591474	0.127247	0.138531	0.66723	0.0873024	0.94455
Baishan	-0.0575948	-0.0673087	0.178731	0.022737	-0.102898	-0.012095	0.157376	0.0445798	0.106801	0.0449385	0.0599415	0.0630509	-0.365969	-1.50985	1.67349	0.505958	-1.71663	-0.19183	0.714618	0.132022	0.095162	0.613218	0.0869677	0.847992
Alxa League	-0.303659	-0.080489	0.14613	0.0187427	-0.0988377	0.070843	0.0965401	0.0448108	0.0851864	0.0450248	0.0607554	0.0613293	-3.14542	-1.7962	1.71542	0.416275	-1.62681	1.15512	0.00180663	0.0733616	0.0871911	0.677475	0.104714	0.24886
Korla	-0.129097	-0.0788006	0.0377124	0.03334	-0.0963262	0.0900631	0.0763852	0.0443349	0.0305754	0.0433895	0.0605831	0.0590293	-1.69007	-1.7774	1.23342	0.768387	-1.58999	1.52574	0.0919417	0.0764076	0.218281	0.442797	0.112779	0.128016
Tonghua	-0.062931	-0.0675265	0.168702	0.0222877	-0.102922	-0.0103079	0.158434	0.0445738	0.106	0.0448758	0.0599427	0.0629982	-0.397207	-1.51494	1.59153	0.496653	-1.71701	-0.163623	0.691467	0.130729	0.112432	0.619758	0.0868996	0.870126
Fushun	-0.0677029	-0.0677604	0.154952	0.0219251	-0.102947	-0.00855881	0.153766	0.0445682	0.105902	0.0447934	0.0599443	0.0629738	-0.440297	-1.52038	1.46317	0.489471	-1.71738	-0.135911	0.660005	0.129357	0.144357	0.624828	0.0868315	0.891973
Shenyang	-0.0723186	-0.068228	0.138633	0.0199228	-0.102927	-0.0043648	0.15736	0.044574	0.106008	0.0446775	0.0599631	0.0628809	-0.459575	-1.53067	1.30776	0.445925	-1.7165	-0.0694138	0.646119	0.126792	0.19185	0.655939	0.0869916	0.944702
Fuxin	-0.0842106	-0.0686411	0.126738	0.0187526	-0.102912	-0.000944137	0.151771	0.04458	0.105895	0.0445091	0.0599805	0.0628118	-0.554853	-1.53973	1.19682	0.42132	-1.71575	-0.0150312	0.579364	0.124568	0.23222	0.673791	0.0871292	0.988016
Chaoyang	-0.0837493	-0.0689285	0.119332	0.0191534	-0.103033	0.000945853	0.162828	0.0445572	0.105984	0.0445563	0.059965	0.0628182	-0.514342	-1.54697	1.12595	0.42987	-1.71822	0.015057	0.607351	0.122813	0.260992	0.667566	0.0866776	0.987996
Benxi	-0.0534035	-0.0675686	0.147333	0.0234206	-0.103021	-0.0107141	0.156327	0.0445522	0.107205	0.0449257	0.0599239	0.0630041	-0.341613	-1.51662	1.3743	0.521319	-1.71919	-0.170054	0.732855	0.130304	0.170264	0.602488	0.0865	0.86507
Jiuquan	-0.259944	-0.078798	0.155395	0.0298291	-0.0958962	0.0874233	0.084133	0.0442359	0.0548828	0.0437233	0.060557	0.0598044	-3.08968	-1.78131	2.8314	0.682224	-1.58357	1.46182	0.00217094	0.0757645	0.00491374	0.495567	0.114232	0.144725
Aksu	-0.122226	-0.0825995	0.025183	0.030891	-0.0940083	0.0921117	0.0752211	0.0450058	0.030909	0.0438759	0.0612963	0.0589161	-1.62488	-1.83531	0.814745	0.704054	-1.53367	1.56344	0.105125	0.0673438	0.415796	0.481887	0.126052	0.118891
Liaoyang	-0.0462342	-0.0678506	0.129911	0.0228371	-0.103041	-0.00829084	0.161762	0.0445483	0.108087	0.0448377	0.0599278	0.0629628	-0.285817	-1.52308	1.20191	0.509328	-1.71942	-0.131678	0.775195	0.128679	0.230243	0.610856	0.0864597	0.895317
Ulanqab	-0.140193	-0.0735238	0.147753	0.00991025	-0.103166	0.0265986	0.131797	0.0446653	0.0998158	0.0443496	0.0601785	0.0625859	-1.06371	-1.6461	1.48026	0.223457	-1.71433	0.424994	0.288226	0.100677	0.139741	0.823315	0.0873904	0.671113
Bayannur	-0.201802	-0.0780231	0.128326	0.00533551	-0.102334	0.0480135	0.10733	0.0447361	0.0915145	0.0450092	0.0604317	0.0621703	-1.88021	-1.74408	1.40225	0.118543	-1.69338	0.772291	0.0609444	0.0820603	0.161763	0.905709	0.09131	0.440485
Anshan	-0.0308586	-0.0677327	0.126477	0.0240215	-0.1031	-0.00966278	0.166236	0.0445358	0.108907	0.0449548	0.0599121	0.0629796	-0.185632	-1.52086	1.16133	0.534348	-1.72086	-0.153427	0.852846	0.129236	0.246333	0.593454	0.0861964	0.878154
Zhangjiakou	-0.0645989	-0.0708494	0.145356	0.0155314	-0.103204	0.0143634	0.158628	0.0445654	0.106725	0.0446007	0.0600092	0.0627951	-0.407235	-1.58979	1.36197	0.348233	-1.71981	0.228735	0.684095	0.112824	0.17412	0.727883	0.0863884	0.819214
Hohhot	-0.105673	-0.0733894	0.149493	0.0127222	-0.103363	0.0264073	0.134187	0.0446462	0.0984983	0.0447928	0.0601231	0.0627497	-0.787504	-1.6438	1.51772	0.284024	-1.71919	0.420835	0.431542	0.101153	0.130025	0.776567	0.0865006	0.674145
Jinzhou	-0.0583766	-0.0683993	0.122359	0.0208065	-0.103021	-0.00338347	0.165932	0.044555	0.106662	0.0446517	0.0599491	0.0628825	-0.35181	-1.53517	1.14717	0.465972	-1.71847	-0.0538063	0.725201	0.125684	0.252129	0.641538	0.0866327	0.957121
Panjin	-0.0431394	-0.0681338	0.123982	0.022222	-0.103064	-0.00594537	0.172314	0.0445445	0.107306	0.0447754	0.0599315	0.0629397	-0.250353	-1.52957	1.1554	0.496301	-1.7197	-0.0944614	0.802467	0.127065	0.248748	0.620007	0.0864084	0.924799
Baotou	-0.162195	-0.0759871	0.14358	0.0070358	-0.103329	0.0354528	0.124502	0.0447729	0.0964333	0.0446677	0.0603344	0.0624792	-1.30275	-1.69717	1.48891	0.157514	-1.71261	0.567434	0.193551	0.0905907	0.13745	0.874934	0.0877067	0.570798
Chengde	-0.0959361	-0.0698252	0.116048	0.0172481	-0.103088	0.00758783	0.160816	0.0445602	0.110572	0.0444487	0.0599885	0.0627514	-0.596559	-1.56698	1.04953	0.388044	-1.71846	0.120919	0.551203	0.11806	0.29469	0.698229	0.0866335	0.903828
Kizilsu Kirghiz Autonomous Prefecture	-0.127351	-0.0820116	0.0228243	0.0315761	-0.0953309	0.0912416	0.075666	0.0451574	0.0310599	0.0442051	0.0612472	0.0588195	-1.68307	-1.81613	0.734846	0.71431	-1.55649	1.55121	0.0932911	0.0702415	0.462946	0.475532	0.120532	0.121792
Yingkou	-0.0210921	-0.0677425	0.124308	0.0246707	-0.103147	-0.00986966	0.172401	0.0445267	0.110712	0.0450222	0.0599028	0.062992	-0.122343	-1.52139	1.12281	0.547968	-1.7219	-0.156681	0.902701	0.129102	0.262322	0.584078	0.086008	0.87559
Huludao	-0.0450888	-0.0684618	0.123197	0.0224132	-0.103148	-0.00331779	0.175056	0.0445302	0.110524	0.0447885	0.059924	0.0629306	-0.257569	-1.53742	1.11466	0.500424	-1.72132	-0.0527215	0.796897	0.125131	0.265793	0.617104	0.0861133	0.957985
Beijing	0.00357803	-0.0696801	0.151581	0.0195757	-0.10327	0.00692553	0.188767	0.0445273	0.114315	0.0449092	0.0599411	0.0628926	0.0189547	-1.56489	1.326	0.435895	-1.72287	0.110117	0.984888	0.118551	0.185741	0.663193	0.0858327	0.912383
Shuozhou	0.0299802	-0.0714829	0.158841	0.0174602	-0.103446	0.0190701	0.152912	0.0445627	0.0994186	0.0451318	0.0599839	0.0629615	0.196062	-1.6041	1.5977	0.386872	-1.72457	0.302885	0.84468	0.109632	0.111049	0.699096	0.0855247	0.762165
Datong	0.0252509	-0.070967	0.161731	0.0176128	-0.103374	0.0158956	0.168005	0.0445491	0.101638	0.0449929	0.0599746	0.0629132	0.150298	-1.59301	1.59124	0.391458	-1.72364	0.252659	0.88062	0.112099	0.112496	0.695707	0.0856933	0.800686
Dandong	-0.0336434	-0.0673706	0.13508	0.0254774	-0.103103	-0.0130075	0.158847	0.0445352	0.110309	0.0450477	0.0599019	0.0630221	-0.211798	-1.51275	1.22456	0.565565	-1.7212	-0.206397	0.832393	0.131284	0.2216	0.572067	0.0861344	0.836606
Qinhuangdao	-0.00528905	-0.0685431	0.133521	0.0233621	-0.103233	-0.00275886	0.18519	0.0445157	0.116067	0.0449414	0.0599082	0.0629721	-0.0285601	-1.53975	1.15038	0.519835	-1.72319	-0.0438109	0.977232	0.124562	0.250805	0.603521	0.085774	0.965081
Jiayuguan	-0.296923	-0.0777018	0.205314	0.0292259	-0.096942	0.0834409	0.0879656	0.0442539	0.0820718	0.0441246	0.0604395	0.0602468	-3.37544	-1.75582	2.50164	0.662349	-1.60395	1.38498	0.000823241	0.0800307	0.012837	0.508201	0.109665	0.166976
Ordos	-0.10305	-0.0753366	0.128104	0.0155201	-0.10367	0.0329994	0.140278	0.0447952	0.0946679	0.0452885	0.0602118	0.0627681	-0.734617	-1.6818	1.3532	0.342693	-1.72176	0.525735	0.463085	0.093537	0.176903	0.732043	0.0860342	0.599419
Tangshan	0.0331986	-0.0686675	0.146243	0.0236963	-0.103293	-0.00157913	0.196011	0.0445073	0.119463	0.0450902	0.0598991	0.06299	0.169371	-1.54284	1.22417	0.525532	-1.72445	-0.0250696	0.865606	0.123811	0.221746	0.59956	0.085546	0.980014
Wuwei	-0.307308	-0.0742616	0.144983	0.0260983	-0.100604	0.05656	0.0974393	0.0445298	0.0864592	0.0456656	0.0601279	0.0618249	-3.15384	-1.66768	1.6769	0.57151	-1.67317	0.914842	0.00175674	0.0963105	0.0944925	0.568036	0.0952249	0.360931
Xinzhou	0.141483	-0.0710234	0.161802	0.0207745	-0.10355	0.0174308	0.157408	0.0445427	0.101013	0.0453144	0.0599338	0.063114	0.89883	-1.5945	1.6018	0.458453	-1.72775	0.27618	0.369387	0.111764	0.11014	0.646923	0.0849522	0.78258
Baoding	0.184999	-0.0695561	0.188257	0.0232985	-0.103455	0.00684707	0.189939	0.0445017	0.11067	0.0453614	0.059893	0.0631094	0.97399	-1.563	1.70107	0.513619	-1.72734	0.108495	0.330762	0.118994	0.0898547	0.607856	0.0850263	0.913668
Jinchang	-0.318752	-0.0746901	0.163577	0.0275694	-0.0998485	0.0640127	0.0952305	0.0444313	0.0843634	0.0454528	0.0601623	0.0614664	-3.34716	-1.68102	1.93895	0.60655	-1.65965	1.04143	0.000908951	0.0936876	0.0533441	0.544559	0.0979171	0.298427
Yinchuan	-0.139144	-0.0754594	0.12105	0.0199535	-0.10323	0.0376599	0.111773	0.0449174	0.0890395	0.0457498	0.0602207	0.0627218	-1.24488	-1.67996	1.35951	0.436145	-1.7142	0.600427	0.214043	0.093895	0.174896	0.663012	0.0874143	0.548627
Kashgar	-0.130699	-0.0797975	0.0248337	0.0331505	-0.0970131	0.089593	0.0761417	0.0447863	0.0310146	0.0440253	0.0608085	0.058789	-1.71653	-1.78174	0.800709	0.752988	-1.59539	1.52398	0.0869868	0.0756944	0.423866	0.451985	0.111566	0.128456
Taiyuan	0.372436	-0.0703204	0.168684	0.02553	-0.103669	0.0141408	0.174906	0.044518	0.105063	0.0455082	0.0598701	0.063303	2.12935	-1.57959	1.60555	0.560998	-1.73156	0.223382	0.0339516	0.115141	0.109312	0.575173	0.0842699	0.823374
Cangzhou	0.265323	-0.0684878	0.223919	0.028453	-0.103514	-0.00286557	0.198984	0.0444754	0.122225	0.045809	0.0598438	0.0631548	1.33339	-1.5399	1.83203	0.621122	-1.72974	-0.0453738	0.183308	0.124526	0.0678324	0.53494	0.0845947	0.963836
Wuzhong	-0.0311419	-0.0735262	0.116919	0.0242039	-0.103202	0.033361	0.12923	0.044792	0.0905138	0.0457644	0.0600339	0.062885	-0.240981	-1.6415	1.29172	0.528879	-1.71906	0.530508	0.809717	0.101628	0.197341	0.597238	0.0865236	0.59611
Hotan	-0.133571	-0.077468	0.0299072	0.0352327	-0.0983585	0.0879027	0.0767783	0.0443763	0.0308888	0.0436727	0.0604137	0.0587924	-1.7397	-1.74571	0.96822	0.806744	-1.62808	1.49514	0.0828269	0.0817757	0.333631	0.420384	0.104444	0.135817
Yangquan	0.364703	-0.0697435	0.191079	0.0265504	-0.103623	0.00968818	0.191012	0.0444967	0.107061	0.0455312	0.0598588	0.0633075	1.90932	-1.56739	1.78476	0.583125	-1.73112	0.153034	0.0570726	0.117966	0.0752017	0.560201	0.0843475	0.878464
Zhangye	-0.322092	-0.0757132	0.191591	0.0300699	-0.0984512	0.0765163	0.0918417	0.044262	0.0834253	0.0446504	0.0602403	0.0607568	-3.50703	-1.71057	2.29655	0.673451	-1.63431	1.25939	0.00051471	0.0880839	0.0222591	0.501123	0.10313	0.208765
Haibei	-0.328897	-0.073256	0.197602	0.0340822	-0.0997648	0.0698706	0.0944978	0.0441782	0.0837482	0.0449638	0.0600042	0.0609778	-3.48047	-1.65819	2.35948	0.757992	-1.66263	1.14584	0.000566546	0.0982119	0.0188721	0.448987	0.097319	0.252678
Hengshui	0.372269	-0.0685533	0.245337	0.030077	-0.103599	-0.00182771	0.203	0.0444688	0.1178	0.0459807	0.0598257	0.0633047	1.83383	-1.5416	2.08265	0.654121	-1.73168	-0.0288716	0.0675628	0.124111	0.0380389	0.513481	0.0842476	0.976984
Dongying	0.272638	-0.0676255	0.233443	0.0332016	-0.103548	-0.0135494	0.19741	0.0444631	0.135934	0.0461635	0.0598148	0.0632993	1.38108	-1.52093	1.71733	0.719217	-1.73114	-0.214053	0.168173	0.129217	0.0868401	0.472507	0.0843452	0.830635
Shijiazhuang	0.337085	-0.0693332	0.204719	0.0271065	-0.103589	0.00610583	0.194393	0.0444862	0.108353	0.04562	0.0598525	0.0633246	1.73404	-1.55853	1.88937	0.59418	-1.73074	0.0964211	0.083829	0.120048	0.0597025	0.552792	0.0844158	0.923244
Binzhou	0.321558	-0.0677869	0.251321	0.0332645	-0.10358	-0.0116231	0.201547	0.0444608	0.131414	0.0461965	0.0598112	0.0633608	1.59545	-1.52464	1.91244	0.720065	-1.73178	-0.183443	0.111552	0.128289	0.0566695	0.471985	0.0842303	0.854561
Yantai	0.226117	-0.0669797	0.230497	0.0370383	-0.103538	-0.0230653	0.191466	0.0444632	0.1322	0.0460864	0.0598046	0.0634672	1.18098	-1.50641	1.74355	0.803672	-1.73127	-0.363422	0.238447	0.132902	0.0821527	0.422155	0.0843221	0.716519
Jinzhong	0.470737	-0.0694944	0.197441	0.030124	-0.103727	0.00847097	0.188345	0.04449	0.113268	0.0457172	0.0598223	0.0633959	2.49934	-1.56202	1.74313	0.658921	-1.73392	0.13362	0.0129192	0.119224	0.0822256	0.510398	0.0838487	0.893783
Jinan	0.434033	-0.0676512	0.297854	0.0371721	-0.103687	-0.0136047	0.205319	0.0444505	0.129728	0.0464364	0.0597841	0.063524	2.11394	-1.52194	2.296	0.800495	-1.73436	-0.214166	0.0352568	0.128963	0.0222913	0.42399	0.0837722	0.830547
Dezhou	0.413201	-0.0680155	0.274565	0.0338021	-0.10364	-0.00850229	0.206212	0.0444578	0.125247	0.0462208	0.0598026	0.0634414	2.00377	-1.52989	2.19219	0.731319	-1.73303	-0.134018	0.0458976	0.126985	0.0290514	0.465094	0.0840075	0.893469
Weifang	0.340812	-0.067088	0.287265	0.0397771	-0.103656	-0.0228363	0.198908	0.0444501	0.14829	0.0464467	0.0597811	0.0636397	1.71342	-1.50929	1.93718	0.856403	-1.73393	-0.358837	0.087558	0.132165	0.053561	0.392385	0.0838473	0.719942
Zhongwei	-0.148759	-0.0723158	0.120128	0.0269827	-0.10254	0.0362952	0.108855	0.044615	0.0895514	0.045871	0.0599289	0.0627087	-1.36658	-1.62088	1.34144	0.588229	-1.71102	0.57879	0.172671	0.10598	0.180684	0.556774	0.0880004	0.563118
Changzhi	0.493821	-0.0689071	0.213692	0.0363058	-0.103815	0.0041294	0.184592	0.0444723	0.120418	0.0458141	0.0597755	0.0635693	2.6752	-1.54944	1.77458	0.792459	-1.73675	0.064959	0.00783396	0.122218	0.0768723	0.428652	0.0833478	0.948245
Baiyin	-0.21664	-0.0714816	0.125354	0.0314762	-0.102223	0.0385364	0.1067	0.0445508	0.0895662	0.0457462	0.0598786	0.062532	-2.03036	-1.6045	1.39957	0.688062	-1.70718	0.616266	0.0431073	0.109544	0.162566	0.491889	0.0887128	0.538136
Xingtai	0.451702	-0.0686227	0.248895	0.0333339	-0.103692	-0.000406831	0.202161	0.0444653	0.116064	0.0458368	0.0598051	0.0634408	2.23437	-1.54329	2.14446	0.727231	-1.73383	-0.00641276	0.0261161	0.123702	0.0327127	0.467591	0.0838654	0.994887
Xining	-0.328826	-0.0715681	0.185676	0.0362988	-0.100828	0.0592858	0.0994682	0.0442088	0.0848911	0.0455203	0.059872	0.0614224	-3.30584	-1.61886	2.18723	0.79742	-1.68405	0.965215	0.0010492	0.106415	0.0294146	0.42577	0.0930999	0.335131
Qingyang	0.213484	-0.0711963	0.107913	0.0323984	-0.103699	0.0242524	0.160154	0.0447198	0.0947915	0.045614	0.0598428	0.0633568	1.33299	-1.59205	1.13842	0.710274	-1.73286	0.38279	0.183437	0.112313	0.255756	0.478027	0.0840375	0.702117
Liaocheng	0.491098	-0.0678635	0.315474	0.0391141	-0.103746	-0.0102296	0.206668	0.0444477	0.128817	0.046209	0.0597724	0.0636051	2.37627	-1.52682	2.44901	0.846461	-1.73569	-0.16083	0.0180487	0.127748	0.0148352	0.397898	0.0835362	0.872324
Handan	0.482498	-0.0683412	0.274599	0.0376138	-0.103771	-0.00328069	0.201961	0.0444557	0.123708	0.0459792	0.0597759	0.0635344	2.38906	-1.53729	2.21974	0.81806	-1.73599	-0.0516364	0.0174427	0.125165	0.0271036	0.413902	0.0834816	0.958849
Zibo	0.389921	-0.0673494	0.293424	0.038775	-0.103675	-0.0184756	0.201889	0.0444492	0.141249	0.046439	0.0597812	0.0635847	1.93136	-1.5152	2.07736	0.834967	-1.73425	-0.290566	0.0542792	0.130662	0.0385279	0.40433	0.0837914	0.771562
Guyuan	0.104249	-0.0705567	0.116699	0.0331777	-0.103114	0.0275912	0.13726	0.0445712	0.092537	0.0457905	0.0597884	0.0631412	0.759496	-1.58301	1.2611	0.724554	-1.72465	0.436976	0.448088	0.11436	0.208147	0.46923	0.0855105	0.66241
Tai'an	0.466886	-0.0673464	0.33616	0.0425353	-0.103761	-0.0191485	0.20323	0.0444391	0.138386	0.0465278	0.0597584	0.0638376	2.29733	-1.51547	2.42916	0.914191	-1.73634	-0.299956	0.0222144	0.130592	0.0156578	0.361272	0.0834204	0.764396
Hainan	-0.287048	-0.0704084	0.221689	0.0419627	-0.101181	0.0613869	0.0989799	0.0440573	0.0839326	0.0453046	0.0597717	0.0610567	-2.90006	-1.59811	2.64128	0.926234	-1.69279	1.00541	0.00397652	0.110959	0.00864542	0.354989	0.091422	0.315424
Qingdao	0.299528	-0.0668413	0.299337	0.0404265	-0.103637	-0.027406	0.192424	0.0444521	0.150907	0.0464935	0.0597816	0.0637629	1.55661	-1.50367	1.98359	0.869509	-1.7336	-0.429811	0.120505	0.133605	0.0481149	0.385189	0.083906	0.667609
Rizhao	0.35233	-0.0667378	0.311566	0.0447802	-0.103746	-0.0309772	0.189631	0.0444375	0.137811	0.0469008	0.0597538	0.0640531	1.85798	-1.50183	2.26081	0.954786	-1.73623	-0.483617	0.0640469	0.134079	0.0244101	0.340372	0.0834404	0.628972
Heze	0.467308	-0.0672944	0.355068	0.0492983	-0.103877	-0.0193315	0.189233	0.0444304	0.143343	0.0463997	0.0597255	0.0638544	2.46948	-1.5146	2.47705	1.06247	-1.73925	-0.302744	0.0140275	0.130814	0.0137387	0.288784	0.0829075	0.762272
Hebi	0.476506	-0.0679501	0.302843	0.0439694	-0.103855	-0.00811461	0.194475	0.0444433	0.134366	0.0460482	0.0597407	0.0637768	2.45021	-1.52892	2.25387	0.954856	-1.73844	-0.127235	0.0147868	0.127226	0.0248484	0.340337	0.0830502	0.898831
Jincheng	0.495406	-0.0683952	0.224347	0.0428856	-0.103899	-0.000421875	0.182248	0.0444595	0.126463	0.045919	0.059733	0.0637583	2.7183	-1.53837	1.77401	0.93394	-1.73939	-0.00661678	0.00690229	0.124899	0.0769678	0.351006	0.0828816	0.994725
Linxia	-0.25606	-0.0697454	0.151786	0.0392825	-0.102081	0.0411445	0.108866	0.0443229	0.0894902	0.045785	0.0597502	0.0622082	-2.35206	-1.57358	1.69611	0.857979	-1.70846	0.6614	0.0192463	0.116527	0.0907905	0.391516	0.088475	0.508809
Tongchuan	0.403073	-0.0693867	0.10021	0.0398893	-0.103905	0.0139245	0.187496	0.0445777	0.100447	0.045832	0.0597214	0.0635766	2.14977	-1.55653	0.99764	0.870337	-1.73982	0.219019	0.0322866	0.120523	0.319172	0.384738	0.0828056	0.826768
Huangnan	-0.243708	-0.0691077	0.201107	0.0451275	-0.10198	0.0479051	0.108946	0.0441367	0.0855758	0.0457488	0.0596986	0.0616941	-2.23696	-1.56576	2.35005	0.986419	-1.70824	0.776493	0.0259443	0.118345	0.0193489	0.324637	0.0885154	0.438004
Dingxi	-0.106182	-0.069135	0.139655	0.0404208	-0.102678	0.0310051	0.116556	0.0444178	0.0916833	0.0458225	0.0597114	0.0627418	-0.911001	-1.55647	1.52323	0.882116	-1.71957	0.49417	0.362948	0.120538	0.128641	0.378345	0.0864324	0.621509
Linyi	0.384386	-0.0668037	0.324541	0.0477359	-0.103794	-0.0306423	0.189411	0.0444323	0.138773	0.0467098	0.0597425	0.064211	2.02937	-1.50349	2.33864	1.02197	-1.73736	-0.477213	0.0432084	0.133651	0.0199397	0.307532	0.0832396	0.633521
Zaozhuang	0.417027	-0.0668336	0.329981	0.050988	-0.103855	-0.0300527	0.186887	0.0444274	0.137289	0.0466891	0.0597274	0.0642469	2.23144	-1.50433	2.40355	1.09207	-1.73881	-0.467769	0.0263114	0.133435	0.0167781	0.275583	0.0829834	0.640253
Pingliang	0.202034	-0.0696978	0.113345	0.0376667	-0.103401	0.0227257	0.149684	0.0445607	0.0954504	0.0457782	0.0597289	0.0633661	1.34974	-1.56411	1.18748	0.822807	-1.73118	0.358641	0.178007	0.118733	0.235877	0.411201	0.0843382	0.720089
Xinxiang	0.473197	-0.0677618	0.313073	0.0476919	-0.103905	-0.0105587	0.187911	0.0444394	0.13948	0.046041	0.0597225	0.0638085	2.51819	-1.52481	2.24458	1.03586	-1.73979	-0.165474	0.01226	0.128246	0.0254456	0.301014	0.0828111	0.86867
Jiaozuo	0.485329	-0.0680137	0.251939	0.0475366	-0.103944	-0.0053302	0.183902	0.0444505	0.13118	0.0460055	0.0597119	0.0638802	2.63906	-1.5301	1.92056	1.03328	-1.74076	-0.0834406	0.00870086	0.126933	0.0556332	0.302216	0.0826405	0.933551
Weinan	0.453542	-0.0688628	0.111449	0.0432291	-0.103957	0.00932644	0.167136	0.044529	0.104059	0.0458585	0.0597006	0.0637078	2.71361	-1.54647	1.07101	0.942662	-1.74131	0.146394	0.00699858	0.122932	0.284932	0.346531	0.082544	0.883698
Baoji	0.304636	-0.0686075	0.105473	0.0451342	-0.1037	0.0143121	0.1715	0.0445456	0.100132	0.0459343	0.0596631	0.0632512	1.7763	-1.54016	1.05334	0.982582	-1.73808	0.226274	0.0765878	0.124461	0.29294	0.32652	0.0831123	0.821126
Tianshui	0.12854	-0.0686663	0.127406	0.0420897	-0.103224	0.0219279	0.128987	0.0444471	0.0951957	0.04588	0.0596719	0.0630654	0.99653	-1.5449	1.33835	0.917386	-1.72986	0.347701	0.31971	0.123312	0.181686	0.359598	0.0845732	0.728283
Kaifeng	0.449509	-0.0673135	0.350745	0.05357	-0.103959	-0.0182672	0.176937	0.0444312	0.148923	0.0462745	0.0597021	0.0638908	2.5405	-1.51501	2.35521	1.15766	-1.7413	-0.285912	0.0115189	0.130711	0.0190868	0.247826	0.0825468	0.775121
Zhengzhou	0.468233	-0.0675796	0.30258	0.052669	-0.103981	-0.0126153	0.178875	0.0444399	0.140012	0.0460883	0.0596966	0.0638926	2.61766	-1.5207	2.16111	1.14278	-1.74182	-0.197446	0.00925389	0.129276	0.0313933	0.253942	0.0824554	0.843598
Xianyang	0.378717	-0.0690981	0.0936253	0.0427223	-0.103879	0.0124924	0.192512	0.0445946	0.10108	0.0458769	0.0596964	0.0632993	1.96724	-1.54947	0.926247	0.931237	-1.74012	0.197355	0.0499783	0.12221	0.354982	0.3524	0.0827543	0.843669
Lianyungang	0.341597	-0.0663948	0.306613	0.0527227	-0.103843	-0.0415279	0.176138	0.044428	0.141371	0.0469694	0.0597273	0.0647269	1.93937	-1.49444	2.16886	1.12249	-1.73862	-0.641586	0.0532936	0.136	0.0307944	0.262456	0.083017	0.52158
Shangqiu	0.418497	-0.0669221	0.331007	0.0564542	-0.10396	-0.0276346	0.173725	0.0444249	0.142912	0.0465644	0.0597003	0.0642256	2.40896	-1.50641	2.31615	1.21239	-1.74137	-0.430275	0.0165355	0.132902	0.0211512	0.226215	0.0825334	0.667272
Xuzhou	0.382427	-0.0666087	0.307224	0.0551138	-0.103904	-0.0341397	0.179507	0.0444239	0.135471	0.0468728	0.0597137	0.0642417	2.13043	-1.49939	2.26781	1.17582	-1.74004	-0.531425	0.0338621	0.134712	0.023975	0.2405	0.0827673	0.595475
Pingdingshan	0.457881	-0.0672373	0.308793	0.0602258	-0.104068	-0.0173824	0.170926	0.0444406	0.141805	0.0459129	0.0596664	0.0638906	2.67883	-1.51297	2.17759	1.31174	-1.74417	-0.272064	0.00775137	0.131227	0.0301321	0.190503	0.0820444	0.78574
Xi'an	0.398031	-0.0682952	0.0975388	0.0499165	-0.103968	0.00643984	0.19829	0.0445452	0.103642	0.0458736	0.0596529	0.0633986	2.00732	-1.53317	0.941108	1.08813	-1.74289	0.101577	0.0455158	0.126176	0.347325	0.277316	0.0822679	0.919153
Luoyang	0.476472	-0.0677453	0.220672	0.054046	-0.104035	-0.00739881	0.168251	0.0444585	0.12499	0.0457771	0.0596761	0.0638238	2.83191	-1.52379	1.76552	1.18063	-1.74333	-0.115926	0.00490612	0.128502	0.0783849	0.238584	0.0821914	0.907781
Xuchang	0.451331	-0.0672366	0.33057	0.0580758	-0.10403	-0.018707	0.173397	0.0444356	0.144686	0.0461322	0.0596803	0.0639334	2.60287	-1.51312	2.28474	1.2589	-1.74313	-0.292602	0.00965428	0.131188	0.0229508	0.208941	0.0822261	0.770007
Huaibei	0.358808	-0.0665178	0.27762	0.0608069	-0.103985	-0.0367034	0.169525	0.0444218	0.141025	0.0468072	0.0596935	0.0643836	2.11655	-1.49741	1.96859	1.29909	-1.74199	-0.570073	0.035033	0.135225	0.0498217	0.194803	0.0824254	0.569009
Huai'an	0.343285	-0.0660695	0.265175	0.0617234	-0.103955	-0.0489297	0.174159	0.0444229	0.156324	0.0470934	0.0597012	0.0649159	1.97111	-1.48729	1.69632	1.31066	-1.74125	-0.753741	0.0495321	0.137877	0.0907513	0.190868	0.0825555	0.451533
Suzhou	0.357435	-0.0664851	0.284782	0.0593876	-0.10396	-0.0367483	0.173418	0.0444219	0.138099	0.0468853	0.0596997	0.0642914	2.06112	-1.49667	2.06217	1.26666	-1.74138	-0.57159	0.0400604	0.135417	0.0399603	0.206155	0.0825322	0.567982
Guoluo	-0.171456	-0.0686481	0.270406	0.0503427	-0.102109	0.0564435	0.101096	0.0439551	0.0851641	0.0452637	0.059655	0.0608998	-1.69596	-1.56178	3.17511	1.11221	-1.71165	0.926826	0.0908189	0.119282	0.0016364	0.266843	0.0878838	0.354682
Suqian	0.347524	-0.0662582	0.279041	0.0588065	-0.103929	-0.0441108	0.172142	0.044423	0.147279	0.0470558	0.059707	0.0647325	2.01882	-1.49153	1.89464	1.24972	-1.74065	-0.681433	0.0443002	0.136761	0.0589981	0.212272	0.08266	0.496067
Shangluo	0.426439	-0.0677201	0.135069	0.0571435	-0.104066	-0.00227667	0.176866	0.0444921	0.104939	0.0455972	0.0596369	0.0633902	2.41109	-1.52207	1.28712	1.25323	-1.74499	-0.0359151	0.0164413	0.128931	0.198939	0.210995	0.0819002	0.971371
Bozhou	0.35792	-0.0665034	0.277692	0.0636005	-0.104029	-0.0369937	0.165344	0.0444225	0.138094	0.0467985	0.0596825	0.0644058	2.16469	-1.49707	2.01089	1.35903	-1.74304	-0.574384	0.0311149	0.135315	0.0451356	0.175049	0.0822413	0.566092
Hanzhong	0.378279	-0.0672938	0.116291	0.0581642	-0.103883	0.00505868	0.167172	0.0444895	0.101389	0.0455633	0.0595997	0.0630278	2.26281	-1.51258	1.14697	1.27656	-1.74301	0.0802611	0.0242852	0.131327	0.252209	0.20264	0.0822463	0.936077
Yancheng	0.346044	-0.0659601	0.270184	0.0591317	-0.103904	-0.0518455	0.175879	0.0444263	0.155776	0.0471613	0.0597124	0.0650585	1.96751	-1.48471	1.73444	1.25382	-1.74008	-0.796906	0.0499465	0.138558	0.0837578	0.21078	0.0827603	0.426068
Zhoukou	0.408643	-0.0668427	0.322774	0.0615175	-0.104037	-0.0282124	0.166799	0.044427	0.145005	0.0465432	0.0596794	0.064165	2.44992	-1.50455	2.22594	1.32173	-1.74326	-0.439686	0.0147986	0.133379	0.0266811	0.187158	0.0822025	0.660447
Bengbu	0.318374	-0.0662196	0.252575	0.0654403	-0.104026	-0.0449742	0.166644	0.0444214	0.153615	0.0469305	0.0596845	0.0647344	1.9105	-1.49071	1.64421	1.39441	-1.74293	-0.69475	0.0569192	0.136975	0.101069	0.164115	0.0822608	0.487692
Nanyang	0.446533	-0.0669632	0.269957	0.0671664	-0.104142	-0.0201876	0.163534	0.0444406	0.128732	0.0458337	0.0596384	0.0639026	2.73052	-1.5068	2.09705	1.46544	-1.74622	-0.315913	0.00665693	0.1328	0.0367364	0.143737	0.0816864	0.752265
Shiyan	0.438321	-0.0668501	0.17848	0.0712245	-0.104202	-0.0155139	0.167811	0.0444666	0.114853	0.0452445	0.059605	0.063669	2.61199	-1.50338	1.55399	1.57421	-1.74821	-0.243664	0.00940559	0.133681	0.121128	0.11638	0.0813412	0.80764
Yangzhou	0.340148	-0.0658383	0.242501	0.0656993	-0.103994	-0.0547842	0.177213	0.0444236	0.163096	0.0472162	0.0596935	0.0651467	1.91943	-1.48206	1.48686	1.39146	-1.74213	-0.840937	0.055777	0.139262	0.13799	0.165007	0.0824015	0.400981
Mianyang	0.319433	-0.0660265	0.189993	0.0652743	-0.10375	0.0106439	0.139196	0.044353	0.0985093	0.0453396	0.0595603	0.062331	2.29485	-1.48866	1.92868	1.43968	-1.74193	0.170765	0.0223576	0.137516	0.054613	0.15089	0.0824362	0.864512
Fuyang	0.345496	-0.06639	0.257528	0.068561	-0.104091	-0.0392967	0.163301	0.0444246	0.141066	0.0466732	0.0596673	0.0644571	2.11569	-1.49444	1.82559	1.46896	-1.74453	-0.609657	0.0351061	0.135999	0.0688003	0.142779	0.0819811	0.542501
Guangyuan	0.33036	-0.0664429	0.15473	0.0632751	-0.103808	0.0063065	0.139561	0.0443945	0.0989741	0.0455549	0.0595716	0.0626683	2.36713	-1.49665	1.56334	1.38899	-1.74258	0.100633	0.0184927	0.135424	0.118914	0.165757	0.0823225	0.919902
Xinyang	0.33332	-0.0661996	0.243117	0.0766086	-0.104183	-0.0434291	0.161144	0.0444227	0.149127	0.0464259	0.0596429	0.0646299	2.06846	-1.49022	1.63027	1.65013	-1.74678	-0.671966	0.039361	0.137105	0.103982	0.0998514	0.0815896	0.502067
Ankang	0.399027	-0.0671348	0.12391	0.0654855	-0.104129	-0.00506644	0.215596	0.0445116	0.107866	0.0454572	0.0595986	0.0632484	1.85081	-1.50825	1.14874	1.4406	-1.74717	-0.0801039	0.0650744	0.132429	0.25148	0.150629	0.0815222	0.936202
Bazhong	0.474526	-0.0664335	0.124965	0.0689952	-0.104055	-0.00231433	0.159201	0.0444653	0.101793	0.0451372	0.0595681	0.0628193	2.98067	-1.49405	1.22764	1.52857	-1.74682	-0.0368411	0.0030859	0.136101	0.220442	0.127313	0.0815824	0.970634
Xiangyang	0.414009	-0.0664493	0.234566	0.078058	-0.104254	-0.0287307	0.158164	0.0444418	0.131062	0.0454644	0.0596098	0.0640292	2.6176	-1.4952	1.78974	1.7169	-1.74894	-0.448713	0.00925564	0.135801	0.0743962	0.0869183	0.0812151	0.653928
Dazhou	0.54141	-0.0660799	0.122781	0.0764973	-0.104235	-0.0100789	0.169591	0.0444973	0.106819	0.0446927	0.0595561	0.062884	3.19244	-1.48503	1.14942	1.71163	-1.75019	-0.160277	0.00154408	0.138473	0.251199	0.0878875	0.0809977	0.872759
Zhenjiang	0.337229	-0.0656595	0.220773	0.0710924	-0.104056	-0.0608285	0.180834	0.0444247	0.16104	0.0471378	0.0596815	0.0655213	1.86485	-1.47799	1.37093	1.50818	-1.74352	-0.928377	0.0630735	0.140346	0.171313	0.132447	0.0821579	0.353878
Taizhou	0.349465	-0.0657297	0.235639	0.0662144	-0.10399	-0.0580703	0.180029	0.0444248	0.16376	0.0472283	0.0596948	0.0653463	1.94116	-1.47957	1.43893	1.40201	-1.74203	-0.888655	0.0530745	0.139925	0.151101	0.161837	0.0824186	0.374824
Nagqu	-0.126877	-0.0710661	0.218185	0.0449228	-0.101778	0.0778944	0.0828535	0.0437549	0.0482683	0.0433379	0.0597523	0.0588433	-1.53134	-1.62419	4.52026	1.03657	-1.70333	1.32376	0.126627	0.105274	8.57033e-06	0.300681	0.0894312	0.186483
Qamdo	-0.017782	-0.0668987	0.393408	0.0616878	-0.103325	0.0515415	0.0940159	0.0438367	0.0875875	0.0448181	0.0595662	0.0600881	-0.189139	-1.52609	4.4916	1.3764	-1.73463	0.857764	0.850098	0.127928	9.73352e-06	0.169613	0.0837233	0.391634
Aba	0.102574	-0.0665465	0.225531	0.0605689	-0.103283	0.0270334	0.115146	0.0441809	0.0954936	0.0456009	0.0595763	0.0618541	0.89082	-1.50623	2.36174	1.32824	-1.73362	0.43705	0.373663	0.132948	0.0187595	0.185	0.0839033	0.662356
Shigatse	-0.125286	-0.0697067	0.26203	0.0489136	-0.103009	0.073616	0.0830762	0.0437111	0.0558444	0.0432631	0.059668	0.0586216	-1.50808	-1.59471	4.69215	1.13061	-1.72637	1.25578	0.132473	0.111716	3.94067e-06	0.259027	0.0852001	0.210067
Nanjing	0.318395	-0.0657012	0.221886	0.0726328	-0.104083	-0.0607308	0.180595	0.0444246	0.159827	0.0471148	0.0596754	0.0655744	1.76304	-1.47894	1.38829	1.54161	-1.74415	-0.926136	0.0788032	0.140093	0.165969	0.124109	0.0820467	0.35504
Ma'anshan	0.294063	-0.0656764	0.218348	0.0755785	-0.104123	-0.0602847	0.179736	0.0444245	0.157856	0.0470391	0.0596668	0.0654272	1.63608	-1.47838	1.38321	1.60672	-1.74508	-0.9214	0.102759	0.140242	0.167519	0.109056	0.0818847	0.357503
Changzhou	0.339613	-0.0655495	0.208873	0.0735504	-0.104083	-0.0644618	0.181277	0.0444262	0.159075	0.0471904	0.0596771	0.0657539	1.87345	-1.47547	1.31304	1.55859	-1.7441	-0.980349	0.0618743	0.141023	0.190064	0.120035	0.0820565	0.327619
Nanchong	0.440009	-0.065782	0.144194	0.073724	-0.104089	-0.00244682	0.151166	0.0444129	0.100671	0.0446717	0.0595505	0.0625439	2.91077	-1.48115	1.43233	1.65035	-1.74792	-0.0391217	0.003846	0.139505	0.15298	0.0998056	0.0813915	0.968817
Wuxi	0.345518	-0.0654844	0.203778	0.0735637	-0.104077	-0.0659558	0.180952	0.044427	0.159749	0.0472908	0.0596789	0.0658302	1.90945	-1.47398	1.27561	1.55556	-1.74394	-1.00191	0.057056	0.141424	0.202973	0.120754	0.0820834	0.317109
Yichang	0.463344	-0.0659532	0.14268	0.0885481	-0.104387	-0.0330512	0.166919	0.0444581	0.133354	0.0450458	0.0595815	0.0637916	2.77586	-1.48349	1.06993	1.96574	-1.75201	-0.518112	0.005814	0.138881	0.285417	0.0501524	0.0806848	0.604721
Lu'an	0.245627	-0.0659311	0.231509	0.0777169	-0.104173	-0.0510645	0.161367	0.0444213	0.152003	0.0467099	0.0596508	0.0648345	1.52216	-1.48422	1.52305	1.66382	-1.74638	-0.787613	0.128909	0.138688	0.128687	0.0970805	0.0816592	0.431478
Jingmen	0.361635	-0.0660305	0.20391	0.0871914	-0.104329	-0.0391891	0.165211	0.0444375	0.139642	0.0457563	0.0596027	0.0642088	2.18893	-1.48592	1.46024	1.90556	-1.75041	-0.610339	0.0292896	0.138239	0.14516	0.0575605	0.0809611	0.54205
Wuhu	0.25878	-0.0655838	0.206819	0.0794353	-0.104168	-0.0631775	0.185437	0.0444235	0.154642	0.0470512	0.0596577	0.0655689	1.39552	-1.47633	1.3374	1.68827	-1.7461	-0.963527	0.163781	0.140791	0.181996	0.0922871	0.0817071	0.335976
Wuhan	0.286423	-0.0657608	0.210164	0.0887427	-0.104327	-0.0513256	0.167885	0.0444281	0.146398	0.0460648	0.059615	0.0647203	1.70607	-1.48016	1.43557	1.92648	-1.75002	-0.793037	0.0889191	0.139767	0.152056	0.0548881	0.081028	0.428316
Deyang	0.358556	-0.0655808	0.198139	0.0708656	-0.103894	0.00862062	0.139196	0.0443267	0.0991133	0.0450501	0.0595466	0.062116	2.5759	-1.47949	1.99912	1.57304	-1.74474	0.138783	0.0104247	0.139947	0.0464007	0.116651	0.081944	0.889705
Suzhou	0.349808	-0.065401	0.196647	0.0736597	-0.10407	-0.0669477	0.18071	0.0444283	0.160088	0.0473217	0.059681	0.0657995	1.93575	-1.47206	1.22837	1.55657	-1.74378	-1.01745	0.0537373	0.141942	0.220169	0.120513	0.0821129	0.309672
Ngari	-0.143701	-0.073196	0.047388	0.0409685	-0.101304	0.0819258	0.0796859	0.0439352	0.0309102	0.0434169	0.0599143	0.0586699	-1.80335	-1.666	1.53309	0.943607	-1.69081	1.39639	0.0722295	0.0966459	0.126196	0.346048	0.0917995	0.16352
Xuancheng	0.307698	-0.0654141	0.179689	0.0813314	-0.104182	-0.0677364	0.183019	0.0444252	0.15321	0.0471229	0.0596576	0.0658037	1.68123	-1.47245	1.17282	1.72594	-1.74633	-1.02937	0.0936465	0.141835	0.241697	0.0852769	0.081668	0.304046
Huanggang	0.229829	-0.0657146	0.21375	0.087564	-0.10429	-0.0563256	0.160835	0.0444242	0.154922	0.0465581	0.0596262	0.0650834	1.42897	-1.47925	1.37972	1.88075	-1.74907	-0.865438	0.153941	0.14001	0.168589	0.0608712	0.0811928	0.387416
Xiaogan	0.331733	-0.065959	0.221503	0.0852354	-0.104295	-0.0468597	0.168174	0.044428	0.145165	0.0459672	0.059617	0.0646879	1.97255	-1.48463	1.52587	1.85427	-1.74941	-0.724397	0.0493663	0.138581	0.127983	0.0645772	0.0811324	0.469326
Tongling	0.220123	-0.0655568	0.201588	0.0813376	-0.104192	-0.0638568	0.189004	0.0444231	0.153547	0.0470449	0.0596528	0.0655857	1.16465	-1.47574	1.31288	1.72893	-1.74664	-0.973639	0.244987	0.140951	0.190121	0.0847396	0.0816138	0.330936
Suining	0.424094	-0.0653269	0.158167	0.0764155	-0.104131	-0.00147287	0.155659	0.0444033	0.100557	0.0444965	0.0595392	0.0623969	2.7245	-1.47122	1.5729	1.71734	-1.74895	-0.0236048	0.0067768	0.142169	0.116682	0.0868389	0.081213	0.981182
Chengdu	0.362891	-0.0653668	0.212239	0.0732394	-0.103933	0.0100509	0.136186	0.0442787	0.0991863	0.0450889	0.0595404	0.0619356	2.66467	-1.47626	2.1398	1.62433	-1.74558	0.16228	0.00807832	0.140812	0.0330905	0.105243	0.0817974	0.871183
Anqing	0.170218	-0.0655861	0.205148	0.0859614	-0.10426	-0.062623	0.161997	0.0444229	0.159446	0.0467113	0.0596367	0.0655027	1.05074	-1.4764	1.28663	1.84027	-1.74825	-0.956037	0.294131	0.140773	0.199107	0.0666103	0.0813332	0.339741
Jiaxing	0.344807	-0.065246	0.166341	0.0781299	-0.104123	-0.0719707	0.179372	0.044431	0.154397	0.0473077	0.0596725	0.0661366	1.9223	-1.46848	1.07736	1.65152	-1.74491	-1.08821	0.0554137	0.14291	0.282091	0.0995659	0.0819143	0.277281
Ya'an	0.337425	-0.0650971	0.240594	0.0769094	-0.104024	0.0132592	0.123216	0.0441936	0.102568	0.0450557	0.0595318	0.0615595	2.73847	-1.473	2.34569	1.70699	-1.74736	0.215388	0.0065015	0.141688	0.0195729	0.0887485	0.0814884	0.829596
Huzhou	0.340406	-0.0653384	0.174446	0.0792034	-0.104145	-0.070011	0.180576	0.044428	0.154435	0.0473179	0.0596667	0.0660068	1.88511	-1.47066	1.12958	1.67386	-1.74544	-1.06066	0.0602771	0.14232	0.25946	0.0950895	0.0818222	0.289605
Ezhou	0.246078	-0.0656431	0.202183	0.0908145	-0.104342	-0.0539341	0.165601	0.044428	0.149368	0.0462396	0.0596155	0.0647416	1.48598	-1.47752	1.35359	1.964	-1.75024	-0.833068	0.138223	0.140474	0.176778	0.0503545	0.0809889	0.405398
Huangshan	0.217475	-0.0653089	0.134269	0.088006	-0.104268	-0.0697919	0.185404	0.0444256	0.145534	0.0470038	0.0596416	0.0658134	1.17298	-1.47007	0.922593	1.87232	-1.74825	-1.06045	0.241636	0.142478	0.356882	0.062031	0.0813346	0.289701
Chizhou	0.162234	-0.0654451	0.170627	0.0868777	-0.104262	-0.0670096	0.177515	0.044424	0.151323	0.0468771	0.0596397	0.0657384	0.913916	-1.47319	1.12757	1.85331	-1.7482	-1.01934	0.361416	0.141635	0.260306	0.0647146	0.0813429	0.308776
Guang'an	0.510938	-0.0653937	0.118359	0.0806005	-0.104284	-0.00965529	0.161111	0.0444458	0.106749	0.0442726	0.0595402	0.0625616	3.17134	-1.47132	1.10876	1.82055	-1.75149	-0.154333	0.0016572	0.142142	0.268325	0.0695648	0.0807738	0.87744
Jingzhou	0.303822	-0.0656378	0.151659	0.0953166	-0.104435	-0.0456246	0.167594	0.0444457	0.136611	0.045497	0.0595888	0.0642467	1.81285	-1.47681	1.11015	2.09501	-1.7526	-0.710148	0.0707476	0.140663	0.267728	0.0369187	0.0805833	0.478105
Huangshi	0.204171	-0.0655129	0.183184	0.0933448	-0.104369	-0.0575691	0.161373	0.0444295	0.154291	0.0463014	0.0596136	0.0649004	1.26521	-1.47454	1.18727	2.01603	-1.75075	-0.887036	0.206673	0.141274	0.235961	0.0445925	0.0809017	0.375694
Ziyang	0.406277	-0.0650722	0.166215	0.0788811	-0.104169	-1.60915e-05	0.151106	0.0443658	0.104362	0.0445923	0.0595338	0.0621779	2.68869	-1.46672	1.59268	1.76894	-1.74975	-0.000258798	0.00753091	0.143388	0.112172	0.0778111	0.0810749	0.999794
Enshi	0.641527	-0.065653	0.0989044	0.089386	-0.104462	-0.0270516	0.201502	0.0444956	0.128274	0.044365	0.0595559	0.0632288	3.18373	-1.47549	0.771043	2.01478	-1.75402	-0.427837	0.00158986	0.141016	0.441223	0.0447234	0.0803387	0.669044
Meishan	0.371126	-0.064991	0.207286	0.0785256	-0.104112	0.00615616	0.135434	0.0442755	0.104483	0.0448387	0.0595313	0.0618997	2.74028	-1.46788	1.98393	1.75129	-1.74887	0.0994538	0.00646673	0.143074	0.048077	0.0808083	0.081227	0.920837
Zhoushan	0.347558	-0.0650378	0.141452	0.0791528	-0.104117	-0.07622	0.178341	0.0444357	0.151983	0.047607	0.0596766	0.0663563	1.94884	-1.46364	0.930709	1.66263	-1.74469	-1.14865	0.0521465	0.144228	0.352672	0.0973191	0.0819524	0.251518
Shaoxing	0.33753	-0.0650892	0.118975	0.0842733	-0.104196	-0.0756634	0.176613	0.0444308	0.145164	0.0473849	0.0596604	0.0662532	1.91113	-1.46496	0.819594	1.77848	-1.74649	-1.14203	0.0568387	0.143868	0.413029	0.0762287	0.0816399	0.254253
Neijiang	0.40779	-0.0648324	0.155673	0.0823801	-0.104274	-0.00228638	0.153202	0.0443602	0.10589	0.0444019	0.0595289	0.0621129	2.66178	-1.4615	1.47013	1.85533	-1.75165	-0.0368101	0.00814632	0.144813	0.142461	0.0644251	0.0807459	0.970658
Hangzhou	0.320173	-0.0652065	0.131745	0.0852816	-0.104222	-0.0748267	0.17752	0.0444277	0.146892	0.0471837	0.0596531	0.0663131	1.80358	-1.4677	0.896882	1.80744	-1.74713	-1.12838	0.0721924	0.143121	0.370424	0.0715884	0.0815278	0.259963
Jiujiang	0.147467	-0.065335	0.126987	0.0970519	-0.104406	-0.062858	0.16429	0.0444324	0.155598	0.0464661	0.0596116	0.0651733	0.897605	-1.47044	0.816123	2.08866	-1.75144	-0.964475	0.370039	0.142379	0.415008	0.0374904	0.0807829	0.335501
Zhangjiajie	0.466116	-0.0653898	0.0847819	0.0967381	-0.104544	-0.0377823	0.206738	0.0444824	0.131596	0.0445487	0.0595599	0.063634	2.25462	-1.47002	0.644259	2.17151	-1.75528	-0.593743	0.0248006	0.142493	0.519847	0.0305917	0.080123	0.553083
Lhasa	-0.0866692	-0.0684454	0.466701	0.0533685	-0.103159	0.0681228	0.0863076	0.0436996	0.0904851	0.0435235	0.0596116	0.0588717	-1.00419	-1.56627	5.15777	1.2262	-1.73051	1.15714	0.31601	0.118226	4.27928e-07	0.220982	0.0844573	0.248037
Nyingchi	-0.0216006	-0.0666494	0.410246	0.0632721	-0.103704	0.0528334	0.0922084	0.0437851	0.0895533	0.044404	0.0595539	0.0595068	-0.234259	-1.52219	4.58102	1.42492	-1.74135	0.887855	0.814927	0.128901	6.5295e-06	0.155109	0.082538	0.375254
Chongqing	0.561819	-0.0653765	0.0957437	0.0872425	-0.104444	-0.018944	0.171791	0.0445082	0.11577	0.0442556	0.059539	0.062797	3.27036	-1.46886	0.827018	1.97133	-1.75422	-0.301671	0.00118542	0.142806	0.408814	0.0495059	0.0803048	0.76309
Quzhou	0.277093	-0.0650771	0.0647884	0.0926514	-0.104322	-0.0784146	0.171384	0.0444301	0.138591	0.0470582	0.0596369	0.0664889	1.6168	-1.46471	0.46748	1.96887	-1.74928	-1.17936	0.10686	0.143936	0.640459	0.0497896	0.0811551	0.239088
Yueyang	0.220749	-0.0653324	0.121879	0.1008	-0.104503	-0.0542987	0.174466	0.0444484	0.135201	0.0456039	0.0595874	0.0645809	1.26529	-1.46985	0.901468	2.21035	-1.75378	-0.840786	0.206646	0.142539	0.367985	0.0277545	0.0803794	0.401066
Zigong	0.396748	-0.0646853	0.155617	0.0842606	-0.104325	-0.00222699	0.152426	0.0443448	0.109116	0.0443965	0.0595262	0.0620088	2.60289	-1.45869	1.42616	1.89791	-1.75259	-0.0359141	0.00965388	0.145584	0.154751	0.0585645	0.0805838	0.971372
Leshan	0.35796	-0.0646952	0.199916	0.0827517	-0.104258	0.00362698	0.132855	0.0442669	0.108118	0.0446914	0.0595252	0.061817	2.69436	-1.46148	1.84906	1.85163	-1.7515	0.058673	0.00740664	0.144819	0.0653277	0.0649568	0.0807722	0.953247
Ningbo	0.344012	-0.0650276	0.120805	0.0827068	-0.104169	-0.077253	0.177202	0.0444333	0.146576	0.0474622	0.0596668	0.0664123	1.94136	-1.46349	0.824179	1.74258	-1.74584	-1.16323	0.0530501	0.144269	0.410423	0.0823215	0.0817524	0.24556
Xianning	0.228649	-0.0654696	0.160986	0.097297	-0.104423	-0.0572702	0.164799	0.044436	0.13987	0.0461364	0.059602	0.0649267	1.38744	-1.47334	1.15097	2.1089	-1.752	-0.882075	0.166226	0.141594	0.250562	0.0356928	0.0806865	0.378367
Liangshan	0.291769	-0.064393	0.209518	0.0868742	-0.104441	0.00671936	0.123241	0.0441744	0.11128	0.044628	0.0595181	0.0613476	2.36746	-1.4577	1.8828	1.94663	-1.75478	0.109529	0.0184766	0.145858	0.0605912	0.0524123	0.0802078	0.912848
Jingdezhen	0.114721	-0.0652328	0.0846897	0.0938395	-0.104343	-0.0736523	0.183034	0.0444284	0.144793	0.0469592	0.0596283	0.0661685	0.626775	-1.46827	0.584901	1.99832	-1.74989	-1.1131	0.531233	0.142967	0.559007	0.0464876	0.0810495	0.26646
Taizhou	0.344432	-0.0649078	0.0812208	0.0888643	-0.104247	-0.08097	0.170247	0.0444339	0.139913	0.0475012	0.0596546	0.0666211	2.02313	-1.46077	0.580509	1.87078	-1.74751	-1.21538	0.0438512	0.145012	0.561961	0.0622449	0.081463	0.225075
Changde	0.312846	-0.0653974	0.099238	0.0976263	-0.104532	-0.0443	0.191	0.0444664	0.132466	0.0447867	0.0595705	0.064022	1.63794	-1.47072	0.749159	2.17981	-1.75476	-0.69195	0.102371	0.142304	0.454285	0.0299656	0.0802115	0.489447
Shangrao	0.179448	-0.0651116	0.0346156	0.0965424	-0.104378	-0.0763941	0.181056	0.0444315	0.142094	0.0469493	0.0596252	0.0662957	0.991121	-1.46544	0.24361	2.05631	-1.75056	-1.15232	0.322339	0.143737	0.807681	0.0405245	0.0809335	0.250007
Jinhua	0.326714	-0.0650323	0.0873704	0.0889941	-0.104263	-0.0789896	0.171789	0.0444307	0.140265	0.0472508	0.0596489	0.0665284	1.90183	-1.46368	0.622897	1.88344	-1.74794	-1.18731	0.0580483	0.144216	0.533775	0.0605041	0.0813871	0.235946
Shannan	-0.0572211	-0.067191	0.435702	0.0595007	-0.103775	0.0599977	0.0885577	0.0437181	0.0907583	0.0437632	0.0595664	0.0589334	-0.646145	-1.53692	4.80069	1.35961	-1.74217	1.01806	0.518626	0.125255	2.38412e-06	0.174866	0.0823939	0.309382
Nanchang	0.133722	-0.0651533	0.0433611	0.100062	-0.10444	-0.0691932	0.172718	0.0444357	0.148677	0.046603	0.0596113	0.065577	0.774218	-1.46624	0.291645	2.14712	-1.75202	-1.05514	0.439346	0.143519	0.770738	0.0324987	0.080683	0.292118
Deqen	0.160535	-0.0649246	0.279864	0.0798738	-0.104283	0.0230666	0.104262	0.0440036	0.105333	0.0449494	0.0595218	0.060681	1.53972	-1.47544	2.65693	1.77697	-1.75201	0.380129	0.12457	0.141032	0.00826204	0.0764777	0.0806845	0.70409
Yiyang	0.239585	-0.0651755	0.0797242	0.101681	-0.104592	-0.0499395	0.201001	0.0444694	0.130998	0.0448545	0.0595697	0.0642153	1.19196	-1.46563	0.608592	2.26691	-1.75579	-0.777688	0.234119	0.143685	0.543206	0.0240311	0.0800354	0.4373
Yibin	0.384386	-0.0644338	0.132271	0.0880304	-0.104454	-0.00526968	0.160019	0.0443395	0.114906	0.0441748	0.0595224	0.0619805	2.40213	-1.45319	1.15112	1.99277	-1.75487	-0.0850216	0.0168424	0.147104	0.250501	0.0470947	0.0801922	0.932295
Zhaotong	0.295186	-0.0641589	0.13282	0.0916881	-0.104581	-0.00522109	0.14951	0.0443027	0.114403	0.0442069	0.0595184	0.0617999	1.97436	-1.44819	1.16098	2.07407	-1.75712	-0.0844837	0.0491591	0.148496	0.246473	0.0388341	0.0798084	0.932722
Changsha	0.166341	-0.0651009	0.075405	0.105399	-0.104583	-0.0564259	0.195766	0.0444593	0.129657	0.0454817	0.0595801	0.0645543	0.849691	-1.46428	0.581574	2.31739	-1.75533	-0.874084	0.396102	0.144052	0.561244	0.0210832	0.0801134	0.382697
Xiangxi	0.530732	-0.0650581	0.0550377	0.0980911	-0.104636	-0.0358164	0.217178	0.0445095	0.12765	0.0441601	0.0595455	0.0632946	2.44376	-1.46167	0.431162	2.22126	-1.75725	-0.565867	0.0150489	0.144767	0.666627	0.0269994	0.0797859	0.571862
Tongren	0.554833	-0.0646227	0.0350288	0.100009	-0.104729	-0.0330548	0.214626	0.0445305	0.12417	0.0439808	0.0595311	0.0630248	2.58512	-1.4512	0.282104	2.27392	-1.75923	-0.524473	0.0101555	0.147657	0.778038	0.0236009	0.0794484	0.600295
Fuzhou	0.389989	-0.0649025	-0.0200939	0.105059	-0.104515	-0.0743191	0.171591	0.0444446	0.141238	0.0465987	0.0596065	0.0658271	2.27278	-1.4603	-0.142269	2.25455	-1.75342	-1.129	0.0236707	0.145142	0.886952	0.024805	0.0804415	0.259701
Luzhou	0.436152	-0.064435	0.0803817	0.0904611	-0.104536	-0.0132083	0.166447	0.0443975	0.11549	0.0439546	0.0595239	0.0622938	2.62037	-1.45132	0.696003	2.05806	-1.75619	-0.212032	0.00918224	0.147623	0.486908	0.0403553	0.0799662	0.832211
Nanping	0.453783	-0.0648209	-0.0242969	0.102822	-0.10446	-0.0827354	0.153818	0.0444409	0.138664	0.0470626	0.0596198	0.0666492	2.95012	-1.45859	-0.175221	2.1848	-1.7521	-1.24136	0.00339936	0.145613	0.861011	0.0295938	0.0806696	0.21534
Yingtan	0.277174	-0.0650195	-0.000662427	0.100434	-0.104434	-0.0757224	0.181076	0.0444361	0.14116	0.0468669	0.0596175	0.0660843	1.53071	-1.46321	-0.00469273	2.14295	-1.75173	-1.14585	0.126783	0.144344	0.996259	0.0328349	0.0807324	0.252674
Lishui	0.357001	-0.0649044	0.0369013	0.095069	-0.104345	-0.0818756	0.155766	0.0444341	0.135899	0.0472145	0.0596373	0.0666507	2.2919	-1.46069	0.271534	2.01355	-1.74966	-1.22843	0.0225294	0.145035	0.786147	0.0448533	0.0810893	0.220146
Yichun	0.146686	-0.0651056	0.0526932	0.103987	-0.104509	-0.0676603	0.182285	0.0444438	0.143673	0.0462759	0.0595986	0.065458	0.804707	-1.4649	0.366758	2.24711	-1.75354	-1.03365	0.421558	0.143884	0.714031	0.0252819	0.0804213	0.302045
Xinyu	0.149595	-0.0650026	0.0285119	0.106258	-0.104551	-0.0677822	0.189729	0.0444495	0.139656	0.046159	0.0595943	0.0653699	0.788465	-1.46239	0.204158	2.30201	-1.75439	-1.0369	0.430981	0.144569	0.838353	0.0219459	0.0802758	0.300527
Xiangtan	0.161833	-0.0649594	0.0581818	0.106912	-0.104648	-0.0569701	0.213724	0.0444722	0.125882	0.0451388	0.0595716	0.0645519	0.757205	-1.46067	0.462193	2.36853	-1.75668	-0.882546	0.449457	0.14504	0.644242	0.0184243	0.0798835	0.378113
Zunyi	0.496334	-0.0644721	0.0415474	0.0946584	-0.104654	-0.0238364	0.17668	0.0444754	0.117999	0.0438349	0.0595262	0.0626644	2.80922	-1.44961	0.352099	2.15943	-1.75811	-0.380381	0.00525681	0.148099	0.724985	0.031524	0.0796388	0.703903
Zhuzhou	0.10865	-0.0648331	0.0497792	0.11013	-0.104666	-0.0620342	0.224225	0.0444701	0.121055	0.0455296	0.0595775	0.0648019	0.484557	-1.4579	0.41121	2.41888	-1.7568	-0.957289	0.628306	0.145801	0.681181	0.0160993	0.0798624	0.33911
Loudi	0.230456	-0.0649167	0.0529583	0.105184	-0.104683	-0.0515887	0.231767	0.0444863	0.127644	0.0446713	0.0595613	0.0641727	0.994344	-1.45925	0.414892	2.35461	-1.75758	-0.803903	0.320771	0.14543	0.678486	0.0191171	0.0797305	0.422021
Wenzhou	0.371181	-0.0648123	0.0400992	0.0947764	-0.104332	-0.0848895	0.153228	0.0444362	0.135472	0.0473724	0.059642	0.0669282	2.42241	-1.45855	0.295996	2.00067	-1.7493	-1.26837	0.0159464	0.145624	0.767416	0.0462325	0.0811514	0.205545
Shaoyang	0.274401	-0.0646297	0.0595219	0.108328	-0.10479	-0.0504083	0.234418	0.0445128	0.124449	0.0444553	0.0595503	0.0639457	1.17056	-1.45193	0.478283	2.4368	-1.75968	-0.788298	0.242605	0.147453	0.63276	0.0153367	0.0793713	0.431078
Bijie	0.330152	-0.0640102	0.068279	0.0951295	-0.104721	-0.0149662	0.176732	0.0443751	0.115615	0.0437455	0.0595198	0.0621198	1.8681	-1.44248	0.590574	2.17461	-1.75944	-0.240925	0.0626189	0.150098	0.555203	0.0303565	0.0794132	0.80976
Pingxiang	0.112963	-0.06493	0.0424585	0.107379	-0.104617	-0.0638444	0.208591	0.044461	0.127728	0.0456076	0.0595833	0.0650092	0.541552	-1.46038	0.332413	2.35442	-1.75581	-0.982082	0.588486	0.14512	0.739785	0.0191266	0.0800324	0.326766
Huaihua	0.400246	-0.0647173	0.0398828	0.104475	-0.104754	-0.0428729	0.2281	0.0445195	0.12803	0.0442276	0.0595439	0.0635115	1.7547	-1.45369	0.311513	2.36221	-1.75926	-0.675041	0.0802223	0.146967	0.755604	0.0187361	0.0794426	0.500114
Panzhihua	0.217393	-0.064116	0.187673	0.0905622	-0.104631	0.00491833	0.130997	0.044167	0.114949	0.0444361	0.0595146	0.0611683	1.65953	-1.45167	1.63266	2.03803	-1.75807	0.0804065	0.0979422	0.147526	0.103478	0.0423293	0.0796461	0.935962
Qiandongnan	0.424598	-0.0641828	0.0546288	0.104755	-0.104884	-0.0389089	0.287409	0.0445352	0.123149	0.0438839	0.0595298	0.0631562	1.47733	-1.44117	0.443599	2.3871	-1.76188	-0.616073	0.140523	0.150468	0.657618	0.0175343	0.0789995	0.538263
Lijiang	0.191197	-0.0643668	0.222149	0.0868065	-0.104551	0.0124171	0.112828	0.0440858	0.11114	0.0445709	0.0595155	0.0608797	1.69458	-1.46003	1.99883	1.94761	-1.75671	0.203961	0.0910816	0.145215	0.0464323	0.0522947	0.0798785	0.838508
Ganzhou	0.628204	-0.0645784	0.0847612	0.113336	-0.104702	-0.0736834	0.167396	0.0444724	0.123476	0.0460163	0.0595872	0.0655903	3.75279	-1.4521	0.686461	2.46296	-1.75712	-1.12339	0.000205967	0.147407	0.492896	0.0142804	0.0798081	0.262074
Hengyang	0.180069	-0.0647249	0.0697667	0.110055	-0.104733	-0.0592098	0.232842	0.0444863	0.117487	0.0450226	0.0595669	0.0645723	0.773352	-1.45494	0.593826	2.44443	-1.75824	-0.916954	0.439858	0.14662	0.553028	0.0150215	0.079617	0.359824
Guiyang	0.402843	-0.0639758	0.0455924	0.09975	-0.10482	-0.0260477	0.238978	0.0444827	0.118394	0.0437741	0.0595214	0.0625729	1.68569	-1.43822	0.38509	2.27874	-1.76105	-0.416278	0.0927843	0.151303	0.700414	0.0233093	0.0791392	0.677472
Ningde	0.451621	-0.0647164	-0.0039264	0.101662	-0.104433	-0.0852082	0.152326	0.0444417	0.135372	0.0472847	0.059628	0.0668021	2.96482	-1.45621	-0.0290045	2.15	-1.75141	-1.27553	0.00324508	0.146269	0.976878	0.0322683	0.0807882	0.203002
Yongzhou	0.50463	-0.0644329	0.136271	0.112772	-0.104859	-0.0584077	0.190536	0.0445161	0.115309	0.044694	0.0595557	0.0643942	2.64848	-1.44741	1.18179	2.5232	-1.76068	-0.907033	0.00846703	0.148715	0.238125	0.01209	0.0792019	0.36504
Ji'an	0.163783	-0.0648157	0.034176	0.109353	-0.104624	-0.0691702	0.204548	0.04446	0.123291	0.0459682	0.059589	0.0653433	0.800707	-1.45784	0.277199	2.37888	-1.75576	-1.05857	0.423867	0.145818	0.781798	0.0179236	0.0800414	0.290558
Qujing	0.108588	-0.0637117	0.0985261	0.098543	-0.104874	-0.0120881	0.176188	0.0443074	0.115234	0.0438632	0.0595164	0.0617882	0.616317	-1.43795	0.85501	2.2466	-1.7621	-0.195637	0.538103	0.15138	0.393155	0.0253148	0.0789618	0.845012
Dali	0.126574	-0.0641261	0.205634	0.0897127	-0.104752	0.0112713	0.113363	0.0440768	0.117406	0.0444347	0.0595128	0.0606752	1.11654	-1.45487	1.75147	2.01898	-1.76016	0.185764	0.264988	0.146639	0.0807777	0.0442835	0.0792898	0.852742
Sanming	0.524917	-0.0646699	-0.0208141	0.109088	-0.104565	-0.0802728	0.16295	0.0444525	0.140017	0.0468792	0.0596076	0.0662184	3.22134	-1.45481	-0.148654	2.327	-1.75422	-1.21224	0.00140073	0.146656	0.881916	0.0205591	0.0803037	0.226271
Liupanshui	0.229194	-0.0637658	0.0716355	0.0975207	-0.104844	-0.0176985	0.199833	0.0443659	0.11552	0.0436491	0.0595182	0.0621469	1.14692	-1.43727	0.620113	2.2342	-1.76154	-0.284785	0.252229	0.151571	0.535604	0.0261275	0.0790563	0.775985
Nujiang	0.110276	-0.0647247	0.267367	0.0820891	-0.10447	0.0220697	0.102596	0.0439876	0.109689	0.0448367	0.0595179	0.0604967	1.07486	-1.47143	2.4375	1.83085	-1.75526	0.364809	0.283208	0.14211	0.0153073	0.0680092	0.0801253	0.715483
Qiannan	0.326655	-0.0638324	0.0659678	0.103521	-0.10493	-0.0323082	0.278956	0.0445115	0.120525	0.0437531	0.0595232	0.0627733	1.17099	-1.43407	0.547335	2.36602	-1.76285	-0.51468	0.242433	0.152484	0.584512	0.0185475	0.0788353	0.607115
Chenzhou	0.615984	-0.0645371	0.12616	0.113945	-0.104791	-0.0647707	0.179235	0.0444937	0.113314	0.0452345	0.0595688	0.0648947	3.43674	-1.45048	1.11337	2.51898	-1.75916	-0.99809	0.000662678	0.147858	0.266346	0.0122332	0.0794603	0.318954
Anshun	0.267425	-0.0637117	0.0600066	0.100827	-0.1049	-0.0237171	0.235043	0.0444437	0.117553	0.0436994	0.0595197	0.0623718	1.13777	-1.43354	0.510464	2.30729	-1.76244	-0.380254	0.256028	0.152635	0.610062	0.0216463	0.0789033	0.703997
Longyan	0.604841	-0.0645176	0.0552312	0.113657	-0.104665	-0.081662	0.170059	0.0444668	0.131796	0.0465857	0.0595977	0.0663087	3.55666	-1.45092	0.419067	2.43974	-1.7562	-1.23154	0.000429545	0.147736	0.675435	0.0152144	0.079966	0.218982
Guilin	0.51556	-0.0642019	0.147592	0.113471	-0.10495	-0.0532794	0.193334	0.044548	0.115362	0.0443996	0.0595436	0.063944	2.66668	-1.44119	1.27938	2.55568	-1.76257	-0.833219	0.00803112	0.150464	0.201647	0.0110376	0.0788814	0.405313
Baoshan	0.0696281	-0.0641565	0.216663	0.0889221	-0.104839	0.0142049	0.107869	0.0440283	0.118358	0.0444661	0.0595122	0.0604318	0.645489	-1.45716	1.83057	1.99977	-1.76163	0.235056	0.519051	0.146005	0.06805	0.0463294	0.0790406	0.814308
Liuzhou	0.347222	-0.063926	0.151938	0.110351	-0.105031	-0.0487216	0.220075	0.0445724	0.114952	0.0440038	0.0595339	0.0635994	1.57775	-1.43421	1.32176	2.50776	-1.76423	-0.76607	0.115565	0.152443	0.187148	0.0126209	0.0786018	0.444172
Chuxiong	0.120472	-0.0637724	0.161718	0.0952977	-0.104868	0.000855989	0.138202	0.0441795	0.116406	0.0442499	0.0595124	0.0610856	0.871709	-1.44348	1.38925	2.15362	-1.76212	0.0140129	0.383989	0.149816	0.165675	0.0319808	0.0789587	0.988828
Fuzhou	0.502512	-0.0645937	-0.0195403	0.106401	-0.104508	-0.0872833	0.160117	0.0444492	0.138261	0.0472308	0.0596202	0.0669309	3.13841	-1.4532	-0.141328	2.25278	-1.75289	-1.30408	0.00184912	0.147101	0.887695	0.0249177	0.0805326	0.193099
Kunming	0.0740325	-0.0636911	0.129352	0.0975843	-0.104893	-0.00702599	0.148522	0.0442503	0.115159	0.0439719	0.0595143	0.0614894	0.49846	-1.43933	1.12324	2.21924	-1.76248	-0.114264	0.618486	0.150987	0.262135	0.0271377	0.0788971	0.909097
Qianxinan	0.177494	-0.0635371	0.0719438	0.101595	-0.104978	-0.0238269	0.240182	0.044421	0.117499	0.043626	0.0595189	0.0623168	0.738999	-1.43034	0.612292	2.32877	-1.76377	-0.382352	0.460423	0.153549	0.540759	0.020464	0.0786796	0.702442
Putian	0.526696	-0.0645181	-0.0033273	0.108967	-0.10456	-0.0881927	0.164397	0.0444552	0.137114	0.0470942	0.0596149	0.0669822	3.20381	-1.45131	-0.0242666	2.31382	-1.75392	-1.31666	0.00148614	0.147628	0.980654	0.0212807	0.0803557	0.188851
Quanzhou	0.554595	-0.0644936	0.00643375	0.111163	-0.104604	-0.085558	0.167014	0.0444599	0.139177	0.0469597	0.059609	0.0666562	3.32064	-1.4506	0.0462273	2.36719	-1.75483	-1.28357	0.000996796	0.147824	0.963157	0.0184899	0.0801994	0.200177
Hezhou	0.817925	-0.0641021	0.219973	0.115577	-0.104995	-0.0600411	0.198955	0.0445476	0.113344	0.0445478	0.0595503	0.0643765	4.1111	-1.43896	1.94075	2.59444	-1.76313	-0.932656	4.95455e-05	0.151094	0.0531247	0.00988944	0.078787	0.351667
Heyuan	0.766342	-0.0642977	0.175394	0.117216	-0.104837	-0.0758168	0.192499	0.0444978	0.123003	0.0457006	0.0595796	0.0656774	3.98102	-1.44496	1.42593	2.56487	-1.75961	-1.15438	8.41288e-05	0.1494	0.154817	0.0107554	0.0793833	0.249164
Yuxi	0.0259564	-0.0635211	0.14009	0.099902	-0.105045	-0.00671584	0.149056	0.044224	0.116591	0.0439716	0.0595135	0.0612789	0.174139	-1.43635	1.20155	2.27196	-1.76506	-0.109595	0.861861	0.151834	0.230383	0.0237203	0.0784613	0.912796
Laibin	0.62344	-0.0637075	0.225543	0.112654	-0.105125	-0.0514605	0.184746	0.0445876	0.112451	0.0440252	0.0595349	0.0637061	3.37457	-1.42882	2.0057	2.55885	-1.76578	-0.80778	0.000825765	0.153986	0.0456895	0.0109395	0.0783417	0.419789
Xiamen	0.585243	-0.0644245	0.0353941	0.11308	-0.104644	-0.0850166	0.169697	0.0444658	0.137289	0.0468845	0.0596058	0.0665469	3.44874	-1.44886	0.257807	2.41188	-1.75561	-1.27754	0.000634874	0.148311	0.796714	0.0164062	0.0800663	0.202292
Meizhou	0.700237	-0.0643492	0.129149	0.116878	-0.104771	-0.0794829	0.181929	0.0444849	0.127855	0.0461886	0.0595887	0.0660067	3.84896	-1.44654	1.01012	2.53046	-1.75824	-1.20416	0.00014198	0.148958	0.313166	0.0118474	0.0796172	0.229374
Hechi	0.248224	-0.0635713	0.139916	0.109434	-0.105089	-0.0384251	0.246772	0.0445653	0.120538	0.0438679	0.0595251	0.0629553	1.00589	-1.42648	1.16076	2.49463	-1.76545	-0.610356	0.315194	0.15466	0.246563	0.0130886	0.0783961	0.542039
Lincang	0.0611481	-0.0637846	0.183634	0.0936377	-0.10502	0.00668737	0.121048	0.0440875	0.122097	0.0441836	0.0595111	0.0606123	0.505158	-1.44677	1.50401	2.11929	-1.76472	0.11033	0.613779	0.148893	0.133519	0.0347992	0.0785192	0.912213
Dehong	0.0364459	-0.0642484	0.229913	0.0873551	-0.104875	0.0172875	0.102561	0.0439882	0.118348	0.0445031	0.0595125	0.0602304	0.35536	-1.46058	1.94268	1.9629	-1.76224	0.287023	0.722543	0.145065	0.0528896	0.0504828	0.0789377	0.774272
Wenshan	-0.000420898	-0.0632419	0.122301	0.103506	-0.105148	-0.0237974	0.197897	0.0443942	0.115738	0.0435259	0.0595186	0.0621582	-0.00212685	-1.42455	1.05671	2.37803	-1.76664	-0.382852	0.998304	0.155215	0.291403	0.0179643	0.0781964	0.702071
Baise	0.179328	-0.0632747	0.141462	0.107	-0.105143	-0.0313779	0.24953	0.0444982	0.119886	0.0436725	0.0595215	0.0625526	0.718664	-1.42196	1.17998	2.45005	-1.76648	-0.501625	0.472848	0.155965	0.238843	0.0147933	0.0782235	0.61626
Qingyuan	0.835538	-0.0642355	0.217197	0.117766	-0.104922	-0.0663477	0.203564	0.0445211	0.113839	0.0450945	0.0595632	0.0648917	4.10455	-1.44281	1.90794	2.61153	-1.76152	-1.02244	5.09026e-05	0.150006	0.0572512	0.00941805	0.0790593	0.307309
Guigang	0.768719	-0.0637012	0.267086	0.115418	-0.105152	-0.0560478	0.188329	0.044599	0.111065	0.044199	0.0595389	0.0639912	4.08178	-1.42831	2.40477	2.61133	-1.76611	-0.875868	5.5894e-05	0.154131	0.0167233	0.00942358	0.0782852	0.381728
Zhaoqing	0.852051	-0.0640436	0.258564	0.117886	-0.105016	-0.0638914	0.205723	0.0445454	0.110961	0.0447855	0.0595567	0.064615	4.14174	-1.43771	2.33023	2.63222	-1.76329	-0.988801	4.36501e-05	0.151446	0.0203857	0.00887429	0.078761	0.323472
Zhangzhou	0.631064	-0.064384	0.0761804	0.114946	-0.104696	-0.0834409	0.17328	0.0444729	0.132341	0.0466551	0.0595996	0.0663769	3.64187	-1.44771	0.575639	2.46375	-1.75665	-1.25708	0.000313355	0.14863	0.565244	0.0142497	0.0798876	0.209599
Jieyang	0.725075	-0.0642289	0.161567	0.119053	-0.104827	-0.0800047	0.185559	0.0444956	0.125622	0.0461598	0.0595867	0.0660008	3.90751	-1.44349	1.28613	2.57916	-1.75923	-1.21218	0.000112778	0.149815	0.199283	0.0103288	0.079448	0.226296
Chaozhou	0.683621	-0.0643021	0.121357	0.117549	-0.104765	-0.0833491	0.179679	0.0444843	0.131651	0.046435	0.0595928	0.0663671	3.80469	-1.4455	0.921801	2.53147	-1.75801	-1.25588	0.000168662	0.149249	0.357294	0.0118139	0.0796555	0.210032
Honghe	-0.0332141	-0.0633441	0.131811	0.103738	-0.105143	-0.0139548	0.161471	0.0442807	0.116669	0.0438863	0.0595157	0.0615841	-0.205697	-1.43051	1.12979	2.36378	-1.76664	-0.226597	0.837152	0.153499	0.259371	0.0186579	0.0781969	0.820875
Shantou	0.706034	-0.0642382	0.145758	0.118488	-0.104804	-0.0824432	0.182872	0.0444915	0.128288	0.0462945	0.0595901	0.0662436	3.8608	-1.44383	1.13618	2.55944	-1.75875	-1.24454	0.00013555	0.149718	0.256692	0.0109214	0.0795305	0.214167
Yunfu	0.840836	-0.0638799	0.291967	0.118972	-0.105092	-0.0650403	0.201824	0.0445658	0.109548	0.0446784	0.0595532	0.0646751	4.16618	-1.43338	2.6652	2.66286	-1.76467	-1.00565	3.94322e-05	0.152678	0.00806575	0.00812087	0.0785275	0.315309
Wuzhou	0.823009	-0.0638911	0.265003	0.117877	-0.105085	-0.0607796	0.197827	0.0445713	0.110087	0.0445197	0.0595469	0.064365	4.16024	-1.43346	2.40721	2.64775	-1.76474	-0.944296	4.04197e-05	0.152657	0.0166136	0.00848498	0.0785151	0.345697
Yulin	0.796433	-0.0635835	0.311188	0.116977	-0.105212	-0.0593096	0.191203	0.0446104	0.111213	0.0442472	0.0595411	0.0641918	4.16538	-1.42531	2.79813	2.64371	-1.76704	-0.923944	3.95642e-05	0.154997	0.00543637	0.00858479	0.078129	0.356179
Foshan	0.8389	-0.064024	0.271459	0.120193	-0.105014	-0.0683398	0.204159	0.0445412	0.111234	0.0450768	0.0595622	0.0649677	4.10904	-1.43741	2.44043	2.66641	-1.76311	-1.05191	4.99684e-05	0.151532	0.015186	0.00803744	0.0787915	0.293599
Pu'er	0.0272338	-0.0635012	0.168829	0.0984622	-0.105143	-0.00195962	0.147453	0.0441568	0.117802	0.0440161	0.059512	0.0609296	0.184695	-1.43809	1.43315	2.23696	-1.76675	-0.0321621	0.85358	0.15134	0.152744	0.0259447	0.0781785	0.974362
Shanwei	0.755703	-0.0641689	0.193353	0.119342	-0.104877	-0.0795222	0.191007	0.0445058	0.121155	0.045858	0.0595817	0.0659649	3.95642	-1.44181	1.59591	2.60242	-1.76023	-1.20552	9.28444e-05	0.150288	0.111449	0.00966678	0.0792789	0.22885
Jiangmen	0.840304	-0.0638892	0.302927	0.120487	-0.105081	-0.0676375	0.202953	0.0445579	0.110017	0.0449267	0.0595597	0.0648554	4.14039	-1.43385	2.75347	2.68185	-1.76429	-1.0429	4.38948e-05	0.152546	0.00621741	0.00768314	0.078591	0.297745
Maoming	0.821965	-0.0636416	0.32462	0.119418	-0.105199	-0.0635219	0.196605	0.0445987	0.110268	0.0444779	0.0595471	0.0644986	4.1808	-1.42698	2.94391	2.68488	-1.76665	-0.984857	3.7098e-05	0.154514	0.00346654	0.00761544	0.0781947	0.325403
Guangzhou	0.83321	-0.0641214	0.242395	0.11951	-0.104958	-0.0713364	0.204252	0.0445263	0.112849	0.0452539	0.0595671	0.0652596	4.07933	-1.44008	2.14796	2.64088	-1.76202	-1.09312	5.64577e-05	0.150776	0.032432	0.0086552	0.0789755	0.275125
Zhongshan	0.832621	-0.0639841	0.276743	0.121561	-0.105025	-0.071228	0.203187	0.0445419	0.109958	0.0452343	0.0595651	0.0651985	4.09781	-1.43649	2.5168	2.68736	-1.7632	-1.09248	5.23324e-05	0.151793	0.0123078	0.00756028	0.0787758	0.275405
Huizhou	0.798097	-0.0641591	0.219606	0.11841	-0.104916	-0.0742282	0.198389	0.0445147	0.116512	0.0454468	0.0595744	0.0654886	4.02289	-1.4413	1.88483	2.60547	-1.76109	-1.13345	7.10533e-05	0.150431	0.0603155	0.00958301	0.0791335	0.257833
Xishuangbanna	-0.0066629	-0.0633215	0.174895	0.10221	-0.105285	-0.00670955	0.151742	0.0441813	0.117025	0.0439731	0.0595135	0.061023	-0.0439095	-1.43322	1.4945	2.32438	-1.76909	-0.109951	0.965003	0.152725	0.135983	0.020701	0.077786	0.912514
Zhuhai	0.831824	-0.0639331	0.288654	0.121988	-0.10505	-0.0714611	0.20261	0.0445476	0.109478	0.0452133	0.0595648	0.0651997	4.10554	-1.43516	2.63663	2.69806	-1.76362	-1.09603	5.06956e-05	0.152171	0.00876213	0.00732652	0.078705	0.273849
Fangchenggang	0.585913	-0.0630923	0.311317	0.115542	-0.105336	-0.044621	0.180569	0.0446134	0.113621	0.0439694	0.0595301	0.0631486	3.24482	-1.4142	2.73995	2.62779	-1.76946	-0.706603	0.00129342	0.158228	0.00647303	0.00898831	0.0777238	0.480303
Yangjiang	0.83377	-0.0637562	0.323988	0.119877	-0.105149	-0.0661359	0.20002	0.0445798	0.11046	0.0446569	0.0595531	0.0647202	4.16843	-1.43016	2.9331	2.68441	-1.76564	-1.02187	3.90636e-05	0.153601	0.00358647	0.00762592	0.0783643	0.307576
Beihai	0.754543	-0.063287	0.331417	0.116029	-0.105319	-0.0544993	0.185392	0.0446488	0.111978	0.0440562	0.059536	0.0638015	4.06998	-1.41744	2.95965	2.63367	-1.769	-0.854201	5.86597e-05	0.157281	0.00329858	0.00883746	0.0778005	0.393602
Zhanjiang	0.795358	-0.0633717	0.351701	0.118263	-0.105313	-0.0605098	0.192242	0.0446358	0.112033	0.0442398	0.0595425	0.0642235	4.13727	-1.41975	3.13928	2.67323	-1.76871	-0.942176	4.44661e-05	0.156608	0.0018438	0.00787926	0.0778496	0.346779
Haikou	0.79741	-0.0632498	0.38448	0.120376	-0.105384	-0.0626921	0.194	0.0446513	0.114494	0.0443395	0.0595461	0.0643467	4.11036	-1.41653	3.3581	2.71486	-1.76979	-0.974286	4.96975e-05	0.157548	0.000874876	0.0069727	0.0776684	0.330615
Sanya	0.770918	-0.0628779	0.399585	0.122873	-0.105543	-0.0579633	0.190887	0.0447055	0.116215	0.0443504	0.0595431	0.0639364	4.03862	-1.40649	3.43833	2.77051	-1.77256	-0.906577	6.6662e-05	0.160502	0.000658921	0.00590824	0.0772081	0.36528
Suihua	-0.228555	-0.0691926	0.172033	0.0120955	-0.10228	0.00482106	0.138755	0.0447422	0.106051	0.0445274	0.0601354	0.0627664	-1.64718	-1.54647	1.62217	0.271641	-1.70082	0.0768096	0.100456	0.122931	0.105706	0.786065	0.0899018	0.938821
Tacheng	-0.09623	-0.0896795	0.0229279	0.0245047	-0.0891097	0.0963989	0.0746208	0.0453354	0.0308599	0.043652	0.062158	0.0591152	-1.28959	-1.97813	0.74297	0.561364	-1.4336	1.6307	0.198081	0.0487304	0.458019	0.574923	0.152617	0.103892
Karamay	-0.0966856	-0.0894806	0.0232974	0.0246887	-0.0891531	0.0962149	0.0746535	0.0453198	0.0308427	0.0436362	0.0621368	0.0591203	-1.29512	-1.97442	0.755363	0.565785	-1.43479	1.62744	0.196166	0.0491521	0.45056	0.571917	0.152278	0.10458
Harbin	-0.167291	-0.0683725	0.177886	0.0154177	-0.102457	-0.00109143	0.142728	0.0446894	0.106573	0.044656	0.0600652	0.0628527	-1.1721	-1.52995	1.66915	0.345256	-1.70576	-0.0173649	0.241988	0.126971	0.0960185	0.730118	0.0889762	0.986156
Changji	-0.103953	-0.0882454	0.0273603	0.0252692	-0.0895443	0.0955792	0.0752368	0.0451122	0.030655	0.043435	0.0619181	0.0592225	-1.38167	-1.95613	0.892523	0.581771	-1.44617	1.6139	0.16799	0.051278	0.372751	0.561111	0.149061	0.107488
Wuhai	-0.171589	-0.077358	0.121737	0.0139332	-0.103362	0.0413224	0.108983	0.0449387	0.0903282	0.0455452	0.0603861	0.062479	-1.57446	-1.72141	1.34772	0.30592	-1.71168	0.661381	0.116323	0.0860963	0.178656	0.759855	0.0878776	0.508822
Tianjin	0.100213	-0.0688147	0.17018	0.024573	-0.103369	-0.000113428	0.201693	0.0444979	0.120757	0.0452429	0.0598869	0.0630633	0.496861	-1.54647	1.40928	0.543134	-1.72608	-0.00179864	0.619612	0.122933	0.159678	0.587398	0.0852528	0.998566
Dalian	0.00899684	-0.0675109	0.132173	0.0280231	-0.103245	-0.0126162	0.172141	0.044508	0.115586	0.0451167	0.0598765	0.0630236	0.0522643	-1.51683	1.1435	0.621124	-1.7243	-0.200183	0.958349	0.130251	0.253645	0.534939	0.0855738	0.841459
Langfang	0.127617	-0.069059	0.177868	0.0240855	-0.10339	0.00223215	0.199663	0.044499	0.119536	0.0452426	0.0598903	0.0630468	0.639163	-1.55192	1.48798	0.532365	-1.72633	0.0354046	0.523153	0.121623	0.137694	0.594825	0.0852077	0.971778
Shizuishan	-0.16873	-0.0771867	0.121564	0.0156579	-0.103407	0.0410015	0.110272	0.0449983	0.0894359	0.0457034	0.0603854	0.0625101	-1.53012	-1.71532	1.35923	0.342598	-1.71244	0.655918	0.126928	0.0872078	0.174984	0.732115	0.0877375	0.512326
Yulin	0.0872074	-0.0724199	0.126182	0.0227887	-0.103735	0.0246472	0.16788	0.044646	0.0983818	0.0453706	0.059965	0.06312	0.519463	-1.62209	1.28257	0.502278	-1.72993	0.390481	0.60378	0.105722	0.200527	0.615801	0.0845617	0.696428
Yan'an	0.314675	-0.0706704	0.110655	0.0315518	-0.103843	0.0198202	0.166327	0.0446034	0.0988213	0.0455886	0.059817	0.0634872	1.89191	-1.58442	1.11975	0.692099	-1.73602	0.312192	0.0593631	0.11404	0.263619	0.489353	0.083477	0.755088
Haixi	-0.204067	-0.0729126	0.311967	0.039671	-0.0997699	0.0811619	0.0871349	0.0438721	0.0840487	0.0436493	0.0599155	0.0595207	-2.34196	-1.66193	3.71174	0.908857	-1.66518	1.36359	0.0197661	0.0974587	0.000240855	0.364077	0.0968096	0.173609
Lvliang	0.339859	-0.0707321	0.146802	0.0258914	-0.10373	0.017054	0.158833	0.0445432	0.103465	0.0455069	0.0598714	0.0632864	2.13973	-1.58794	1.41886	0.568955	-1.73255	0.269473	0.0330968	0.113239	0.156867	0.569767	0.0840937	0.787731
Haidu	-0.309193	-0.0707663	0.169469	0.0370811	-0.101411	0.0509602	0.102918	0.0442662	0.0861484	0.0457152	0.0598178	0.0618337	-3.00425	-1.59865	1.96718	0.811132	-1.69533	0.824149	0.00286229	0.110838	0.049985	0.417864	0.0909391	0.410439
Lanzhou	-0.272199	-0.0708467	0.138007	0.0345574	-0.101868	0.0428995	0.103871	0.0444127	0.0892036	0.0457505	0.0598309	0.0622683	-2.62054	-1.59519	1.5471	0.755344	-1.7026	0.688947	0.00917776	0.11161	0.12278	0.450572	0.0895683	0.491332
Weihai	0.199426	-0.0667187	0.242693	0.037743	-0.103524	-0.0274627	0.187966	0.0444659	0.13101	0.0461299	0.0598033	0.0636048	1.06097	-1.50045	1.85248	0.81819	-1.73107	-0.431771	0.289466	0.134438	0.0648339	0.413829	0.0843575	0.666185
Linfen	0.516429	-0.0693803	0.147184	0.0355028	-0.103862	0.0101336	0.159364	0.0445006	0.110894	0.0457882	0.0597693	0.0636093	3.24056	-1.55909	1.32725	0.775371	-1.73772	0.15931	0.00131232	0.119917	0.185326	0.438666	0.0831766	0.873521
Puyang	0.487814	-0.0677114	0.341317	0.0435737	-0.103824	-0.0121956	0.20024	0.0444392	0.137968	0.0463227	0.0597465	0.0637195	2.43615	-1.52369	2.47388	0.940656	-1.73774	-0.191395	0.0153637	0.128528	0.0138592	0.347557	0.0831729	0.848332
Anyang	0.477699	-0.0680203	0.298961	0.0427674	-0.10384	-0.0071926	0.197207	0.0444452	0.132591	0.0460357	0.0597469	0.0637388	2.42233	-1.53043	2.25475	0.929005	-1.73799	-0.112845	0.0159499	0.126851	0.0247923	0.353553	0.0831289	0.910221
Jining	0.461452	-0.0671517	0.351446	0.0474563	-0.103829	-0.0230426	0.19349	0.0444313	0.140116	0.0465572	0.0597374	0.0640296	2.38489	-1.51136	2.50825	1.01931	-1.73808	-0.359874	0.0176383	0.131637	0.0126038	0.308788	0.083112	0.719167
Gannan	-0.15037	-0.0682054	0.181306	0.0482671	-0.102555	0.0366409	0.111642	0.0442199	0.090712	0.0456996	0.0596538	0.0621612	-1.34689	-1.54241	1.9987	1.05618	-1.71917	0.58945	0.178923	0.123915	0.0464457	0.291643	0.086504	0.555956
Yuncheng	0.501372	-0.0686584	0.144612	0.0435106	-0.103955	0.00497646	0.158805	0.0444902	0.112828	0.0458358	0.059712	0.0636914	3.15716	-1.54323	1.28171	0.949271	-1.74094	0.0781339	0.00173746	0.123717	0.200827	0.343165	0.0826095	0.937768
Sanmenxia	0.483108	-0.0680173	0.165608	0.0515497	-0.104026	-0.00166516	0.161916	0.0444757	0.114111	0.0458138	0.0596734	0.0637783	2.98369	-1.52931	1.45129	1.1252	-1.74326	-0.0261085	0.00305638	0.127128	0.147632	0.261307	0.0822034	0.979186
Yushu	-0.13812	-0.0702705	0.371688	0.0465117	-0.101541	0.0744166	0.0893909	0.0437727	0.0860121	0.0437394	0.0597167	0.0594103	-1.54512	-1.60535	4.32135	1.06338	-1.70037	1.25259	0.123257	0.109356	2.04527e-05	0.288373	0.0899865	0.211227
Luohe	0.43173	-0.0669965	0.338379	0.0621709	-0.104067	-0.0232197	0.168114	0.0444337	0.147347	0.0460854	0.0596698	0.0639369	2.56808	-1.50779	2.29648	1.34904	-1.74405	-0.363166	0.010658	0.132549	0.0222632	0.178234	0.0820652	0.716709
Zhumadian	0.399649	-0.0666245	0.302266	0.0691604	-0.104125	-0.0316676	0.163864	0.0444272	0.14326	0.0462238	0.0596532	0.0642175	2.4389	-1.49963	2.10991	1.49621	-1.74551	-0.493131	0.0152493	0.134648	0.0356049	0.135538	0.0818108	0.622242
Huainan	0.296775	-0.0661693	0.241489	0.0691522	-0.104079	-0.0466247	0.164238	0.0444228	0.148229	0.0469772	0.0596723	0.06483	1.80698	-1.48954	1.62917	1.47204	-1.74417	-0.719183	0.07166	0.137284	0.104215	0.141947	0.0820444	0.472528
Ganzi	0.104118	-0.0661473	0.317326	0.0671531	-0.103504	0.0345032	0.103307	0.0439952	0.0919692	0.0454672	0.0595525	0.0610548	1.00785	-1.50351	3.45035	1.47696	-1.73803	0.565119	0.31425	0.133646	0.000631246	0.140624	0.0831217	0.57237
Chuzhou	0.305917	-0.0659494	0.238075	0.069111	-0.104053	-0.0537386	0.173432	0.0444224	0.158293	0.0469643	0.0596798	0.065229	1.7639	-1.4846	1.50402	1.47156	-1.74352	-0.823844	0.0786576	0.138588	0.133516	0.142075	0.082157	0.410612
Suizhou	0.372392	-0.0662645	0.247612	0.0791539	-0.104239	-0.0375085	0.162592	0.0444287	0.13751	0.0458547	0.0596237	0.064289	2.29034	-1.49148	1.80069	1.72619	-1.74829	-0.583435	0.0226207	0.136774	0.0726486	0.0852325	0.0813279	0.559992
Hefei	0.239029	-0.0658186	0.22881	0.0761398	-0.104142	-0.056199	0.17284	0.0444224	0.155709	0.0469012	0.0596603	0.065207	1.38295	-1.48165	1.46947	1.62341	-1.74559	-0.861855	0.167598	0.13937	0.142641	0.105439	0.0817962	0.389382
Nantong	0.359486	-0.0655463	0.220818	0.0675346	-0.103992	-0.0633156	0.182107	0.0444272	0.162796	0.0473477	0.0596953	0.0656586	1.97404	-1.47536	1.35641	1.42635	-1.74205	-0.964315	0.0491954	0.141051	0.175879	0.154695	0.0824142	0.335581
Shanghai	0.354499	-0.0652963	0.187499	0.0736457	-0.10406	-0.0698745	0.180771	0.0444302	0.159362	0.0474984	0.0596841	0.0660041	1.96104	-1.46964	1.17656	1.55049	-1.74351	-1.05864	0.0506998	0.142596	0.240203	0.121966	0.0821598	0.290525
Shaoguan	0.806917	-0.0643786	0.172653	0.116737	-0.104839	-0.0693404	0.19898	0.0445005	0.116032	0.0454276	0.0595718	0.0651749	4.05527	-1.44669	1.48798	2.56974	-1.75988	-1.06391	6.22918e-05	0.148915	0.137694	0.0106083	0.0793386	0.288132
Nanning	0.525997	-0.0633416	0.263741	0.115023	-0.105237	-0.0460127	0.186828	0.0446223	0.113819	0.0440474	0.0595289	0.0632992	2.8154	-1.41951	2.3172	2.61134	-1.76783	-0.726908	0.00515906	0.156679	0.0210936	0.00942317	0.0779969	0.467789
Dongguan	0.825997	-0.0640798	0.24967	0.120174	-0.104969	-0.0736331	0.203227	0.0445277	0.112457	0.0453396	0.0595693	0.0654405	4.0644	-1.4391	2.22014	2.65054	-1.76214	-1.12519	6.00143e-05	0.151054	0.0270758	0.00841677	0.0789548	0.261311
Shenzhen	0.813964	-0.064055	0.255521	0.120092	-0.104975	-0.0748156	0.200898	0.0445283	0.113316	0.0453612	0.0595709	0.0655297	4.05162	-1.43852	2.25493	2.64746	-1.76218	-1.1417	6.32263e-05	0.151217	0.0247809	0.00849217	0.078948	0.25439
Qinzhou	0.720707	-0.063297	0.313959	0.115823	-0.105296	-0.0515822	0.181248	0.0446483	0.112957	0.0440551	0.059533	0.0636207	3.97636	-1.41768	2.77945	2.62906	-1.7687	-0.810777	8.57182e-05	0.157211	0.0057516	0.00895558	0.0778517	0.418067
Chongzuo	0.418792	-0.0630704	0.267621	0.112568	-0.105297	-0.0393202	0.19262	0.0445843	0.113933	0.0438219	0.0595261	0.0628686	2.17419	-1.41463	2.34894	2.56877	-1.76893	-0.625435	0.0303886	0.158102	0.0194055	0.0106375	0.0778133	0.53211
Longnan	0.171317	-0.0674966	0.151689	0.0501645	-0.10338	0.0180813	0.129039	0.0444198	0.0976819	0.04594	0.0596177	0.0627532	1.32764	-1.51951	1.55289	1.09196	-1.73405	0.288134	0.185198	0.129573	0.121392	0.275635	0.0838255	0.773422
Wujiaqu	-0.101768	-0.0883002	0.0264319	0.0255908	-0.089442	0.0956308	0.075	0.0451979	0.0306968	0.0435218	0.0619878	0.0591789	-1.35691	-1.95364	0.861063	0.587999	-1.4429	1.61596	0.175721	0.0515737	0.389818	0.556928	0.149981	0.107041
Shihezi	-0.0992797	-0.0882897	0.0251513	0.0261592	-0.0893523	0.0955855	0.0748016	0.0453317	0.0307718	0.0435903	0.062089	0.0591229	-1.32724	-1.94764	0.817351	0.600114	-1.4391	1.61673	0.18533	0.0522908	0.414307	0.548835	0.151053	0.106876
