# Supplementary material for: Identifying the spatiotemporal patterns and natural and socioeconomic influencing factors of PM2.5 and O3 pollution in China
Source: PLoS One. 2025 Feb 13;20(2):e0317691. doi: 10.1371/journal.pone.0317691 (PMC11825043; doi:10.1371/journal.pone.0317691)
Supplement: S4 File — (XLSX) [file pone.0317691.s004.xlsx]

## Sheet: O3_natural
City	beta_Tem	beta_Pre	beta_Ws	beta_Rh	beta_Ap	beta_Sd	se_Tem	se_Pre	se_Ws	se_Rh	se_Ap	se_Sd	t_Tem	t_Pre	t_Ws	t_Rh	t_Ap	t_Sd	p_Tem	p_Pre	p_Ws	p_Rh	p_Ap	p_Sd
Da Hinggan Ling Mountains	1.25886	0.115312	-0.326967	0.111118	0.443255	0.43786	0.154315	0.0995764	0.0844168	0.0873026	0.0834953	0.0878697	8.15774	1.15803	-3.87325	1.2728	5.30875	4.98306	6.8948e-15	0.247676	0.00012909	0.203971	2.01041e-07	1.00382e-06
Heihe	1.28838	0.114274	-0.335748	0.106062	0.44465	0.441329	0.155901	0.0996542	0.0846363	0.0872952	0.083337	0.0878547	8.26409	1.14671	-3.96695	1.21498	5.33557	5.02339	3.29721e-15	0.252319	8.90125e-05	0.225227	1.75478e-07	8.26179e-07
Yichun	1.30871	0.112372	-0.342255	0.103637	0.445042	0.44281	0.156915	0.0990223	0.0847464	0.0872977	0.083271	0.0878465	8.34028	1.13482	-4.03859	1.18717	5.3445	5.04073	1.93634e-15	0.257261	6.66702e-05	0.236001	1.67689e-07	7.59526e-07
Hulunbuir	1.23447	0.114385	-0.310689	0.109599	0.44501	0.439614	0.155018	0.0994124	0.0847597	0.0872853	0.0834568	0.0878556	7.9634	1.15061	-3.66553	1.25564	5.33222	5.00383	2.61261e-14	0.250709	0.000286769	0.210119	1.78485e-07	9.08175e-07
Qiqihar	1.28162	0.112976	-0.326391	0.105234	0.445681	0.442329	0.157199	0.0994943	0.0848705	0.0872852	0.0833196	0.0878467	8.15285	1.13551	-3.84575	1.20563	5.34905	5.03523	7.1317e-15	0.256973	0.000143771	0.228809	1.63854e-07	7.80069e-07
Hegang	1.31487	0.11079	-0.345233	0.103013	0.444925	0.443065	0.156988	0.0985209	0.0847633	0.0873015	0.0832544	0.0878454	8.37562	1.12453	-4.07291	1.17997	5.34417	5.04369	1.51117e-15	0.261592	5.79624e-05	0.238848	1.67973e-07	7.48681e-07
Jiamusi	1.32084	0.10862	-0.347556	0.102281	0.444911	0.443427	0.157176	0.0978444	0.0847846	0.0873046	0.083236	0.0878433	8.40359	1.11013	-4.09928	1.17154	5.34518	5.04794	1.24139e-15	0.267738	5.2018e-05	0.242213	1.67112e-07	7.33379e-07
Altay	0.0814701	0.385359	-0.310241	0.115551	0.452016	0.424793	0.130653	0.0977763	0.0913867	0.0871638	0.0839924	0.0877905	0.623561	3.94124	-3.39481	1.32568	5.38163	4.83871	0.533339	9.86432e-05	0.00076895	0.185847	1.3876e-07	1.99494e-06
Shuangyashan	1.32578	0.109297	-0.34839	0.101625	0.445101	0.44386	0.157537	0.0978126	0.0847902	0.0873049	0.0832208	0.0878399	8.41568	1.11741	-4.10885	1.16402	5.34844	5.05305	1.14e-15	0.264618	5.00091e-05	0.245242	1.64362e-07	7.1535e-07
Jixi	1.33345	0.106241	-0.349408	0.100635	0.445525	0.444586	0.158316	0.096919	0.084848	0.0873038	0.0831989	0.0878338	8.42271	1.09618	-4.11805	1.1527	5.35494	5.06167	1.08494e-15	0.273785	4.81461e-05	0.249852	1.59008e-07	6.85942e-07
Qitaihe	1.32931	0.108196	-0.346378	0.101177	0.445585	0.444353	0.158286	0.0975672	0.0847636	0.0873005	0.0832116	0.0878355	8.39811	1.10893	-4.0864	1.15895	5.35485	5.05893	1.29016e-15	0.268252	5.48435e-05	0.247298	1.59086e-07	6.95189e-07
Daqing	1.29684	0.112143	-0.32563	0.103493	0.446291	0.443588	0.15951	0.0993518	0.0852703	0.0872831	0.0832746	0.0878397	8.13013	1.12875	-3.8188	1.18571	5.35927	5.04997	8.34182e-15	0.259808	0.000159679	0.236573	1.55539e-07	7.26163e-07
Hinggan League	1.25019	0.111232	-0.297957	0.104847	0.446918	0.443248	0.160288	0.0996662	0.0872493	0.0872727	0.0833191	0.0878413	7.79969	1.11604	-3.41501	1.20137	5.36394	5.04601	7.89472e-14	0.265202	0.00071592	0.230452	1.51882e-07	7.40301e-07
Mudanjiang	1.33946	0.105947	-0.344952	0.10004	0.446239	0.44529	0.159914	0.0969229	0.0848634	0.0872974	0.0831875	0.0878282	8.37612	1.0931	-4.06479	1.14597	5.36425	5.07001	1.50584e-15	0.275131	5.9917e-05	0.252623	1.51635e-07	6.58599e-07
Songyuan	1.31146	0.10947	-0.317731	0.101692	0.447027	0.444944	0.16262	0.0989437	0.0862423	0.0872808	0.0832318	0.0878321	8.06455	1.10639	-3.68417	1.16511	5.37087	5.06585	1.30944e-14	0.269349	0.000267335	0.2448	1.46602e-07	6.72121e-07
Bozhou	0.0340908	0.385912	-0.323312	0.110809	0.44954	0.425497	0.130038	0.0976664	0.0927838	0.087167	0.0839139	0.0878389	0.262161	3.95133	-3.48457	1.27123	5.35716	4.84406	0.793358	9.47514e-05	0.000558241	0.204528	1.57221e-07	1.94533e-06
Baicheng	1.28818	0.111309	-0.308066	0.102918	0.447043	0.444331	0.163152	0.0995677	0.0872177	0.0872764	0.0832646	0.087836	7.89559	1.11792	-3.53216	1.17922	5.36894	5.05864	4.13808e-14	0.264398	0.000469789	0.239144	1.48049e-07	6.96154e-07
Hami	-0.150222	0.352552	-0.22413	0.114367	0.453876	0.430828	0.137888	0.0976157	0.0862434	0.0871362	0.0839358	0.0879474	-1.08945	3.61163	-2.59881	1.31251	5.40741	4.89869	0.276736	0.000350706	0.009767	0.190244	1.21583e-07	1.50255e-06
Jilin	1.33658	0.10481	-0.329413	0.0996015	0.447123	0.446037	0.163093	0.0972641	0.08565	0.0872884	0.0831813	0.0878241	8.19517	1.07758	-3.84603	1.14106	5.37528	5.07875	5.32193e-15	0.281994	0.000143611	0.254657	1.43336e-07	6.31088e-07
Changchun	1.32552	0.107426	-0.32569	0.100788	0.446982	0.445368	0.162256	0.0982024	0.0857671	0.0872849	0.0832088	0.087829	8.16928	1.09393	-3.79738	1.1547	5.37181	5.07085	6.36613e-15	0.27477	0.0001735	0.249033	1.45897e-07	6.55912e-07
Urumqi	0.0181688	0.37582	-0.299266	0.111786	0.451273	0.428261	0.130892	0.097454	0.0906833	0.0871295	0.0839048	0.0879	0.138807	3.85638	-3.30013	1.28298	5.37839	4.87214	0.889686	0.000137917	0.00107011	0.200382	1.41072e-07	1.704e-06
Xilingol League	0.785627	0.111237	-0.223047	0.105554	0.449439	0.444486	0.162398	0.102061	0.090104	0.0872507	0.0833758	0.0878474	4.83766	1.08991	-2.47544	1.20978	5.39052	5.05975	2.00475e-06	0.276533	0.0137997	0.227214	1.32582e-07	6.92392e-07
Tongliao	1.28205	0.108183	-0.278478	0.1015	0.448056	0.445686	0.165174	0.0999046	0.0919032	0.0872702	0.0832351	0.0878311	7.76181	1.08286	-3.03012	1.16306	5.38302	5.07435	1.0175e-13	0.279647	0.00263416	0.245632	1.37776e-07	6.44803e-07
Turpan	-0.0472124	0.367485	-0.275495	0.110387	0.451803	0.431762	0.13265	0.0973577	0.0892426	0.0870677	0.0838362	0.087943	-0.355917	3.77459	-3.08704	1.26783	5.38912	4.90957	0.722126	0.000189438	0.00218981	0.205735	1.33536e-07	1.42688e-06
Ili Kazakh Autonomous Prefecture	-0.00625345	0.382913	-0.315642	0.10908	0.449217	0.427487	0.130291	0.0975733	0.0919958	0.0871325	0.0838655	0.0878765	-0.0479961	3.92437	-3.43105	1.25189	5.3564	4.86463	0.961748	0.00010549	0.000676259	0.211481	1.5783e-07	1.76553e-06
Siping	1.32229	0.106918	-0.306302	0.100206	0.447566	0.446017	0.166458	0.0985401	0.087918	0.0872805	0.0831983	0.0878261	7.9437	1.08502	-3.48396	1.14809	5.37951	5.07841	2.98681e-14	0.27869	0.000559483	0.251748	1.40271e-07	6.32137e-07
Liaoyuan	1.33001	0.104279	-0.305606	0.0990919	0.447721	0.446659	0.167284	0.097706	0.0883704	0.0872837	0.0831729	0.0878215	7.95063	1.06728	-3.45824	1.13529	5.38301	5.08598	2.84952e-14	0.286614	0.000613669	0.257065	1.37778e-07	6.09164e-07
Chifeng	1.13937	0.105935	-0.258207	0.101849	0.449008	0.44614	0.162204	0.101283	0.0933027	0.0872598	0.0832547	0.0878349	7.02429	1.04592	-2.76741	1.16719	5.39318	5.0793	1.20084e-11	0.296349	0.00596338	0.24396	1.30789e-07	6.29387e-07
Yanbian	1.34673	0.101505	-0.341633	0.0986802	0.446905	0.446349	0.162074	0.0957998	0.0852343	0.0872957	0.0831597	0.0878206	8.30938	1.05955	-4.00817	1.13041	5.37406	5.08251	2.40382e-15	0.290111	7.54137e-05	0.259108	1.44231e-07	6.19611e-07
Tieling	1.32665	0.10425	-0.282255	0.099175	0.448022	0.446812	0.16874	0.0983064	0.0922449	0.0872798	0.0831767	0.087822	7.86206	1.06046	-3.05985	1.13629	5.38638	5.08769	5.18974e-14	0.289695	0.00239267	0.256646	1.35423e-07	6.04088e-07
Baishan	1.34346	0.0981018	-0.320081	0.0978675	0.447633	0.44719	0.165582	0.0955406	0.0869009	0.0872909	0.0831452	0.0878161	8.11355	1.02681	-3.68329	1.12116	5.38375	5.09235	9.35106e-15	0.30525	0.000268228	0.263019	1.37263e-07	5.90473e-07
Alxa League	-0.37338	0.191747	-0.0170294	0.111993	0.457699	0.443545	0.164311	0.100497	0.0855411	0.0872388	0.0838073	0.0881086	-2.27239	1.90799	-0.199078	1.28375	5.46133	5.03407	0.0236941	0.0572451	0.842322	0.200115	9.20876e-08	7.84497e-07
Korla	-0.153628	0.35871	-0.261489	0.103056	0.450062	0.438134	0.134007	0.0968692	0.0874891	0.0869216	0.0836427	0.0879846	-1.14642	3.70304	-2.98882	1.18562	5.38076	4.97967	0.252437	0.000248936	0.00300689	0.236609	1.39375e-07	1.02034e-06
Tonghua	1.33713	0.0983525	-0.298307	0.0979813	0.447937	0.447331	0.168609	0.0962649	0.0893507	0.0872866	0.0831491	0.0878167	7.93038	1.02169	-3.33861	1.12252	5.38715	5.09392	3.26937e-14	0.307665	0.00093647	0.262441	1.34891e-07	5.85961e-07
Fushun	1.33514	0.0994214	-0.270154	0.0981091	0.448254	0.447476	0.169735	0.0972726	0.0933638	0.0872822	0.0831538	0.0878177	7.86604	1.02209	-2.89357	1.12404	5.39066	5.09551	5.05226e-14	0.307474	0.00405765	0.261797	1.32492e-07	5.81406e-07
Shenyang	1.33481	0.103246	-0.263354	0.098786	0.44848	0.4473	0.17073	0.0989362	0.0938248	0.0872764	0.0831708	0.0878211	7.81827	1.04357	-2.80687	1.13187	5.39228	5.09331	6.96872e-14	0.297437	0.00529439	0.258494	1.31397e-07	5.87708e-07
Fuxin	1.31944	0.103628	-0.262671	0.0993631	0.448675	0.447151	0.169403	0.0997499	0.0933202	0.0872717	0.0831862	0.0878242	7.78874	1.03888	-2.81472	1.13855	5.39363	5.09143	8.49598e-14	0.299607	0.00516972	0.255703	1.30492e-07	5.93141e-07
Chaoyang	1.2701	0.0993804	-0.249129	0.0989869	0.449525	0.447918	0.1671	0.101412	0.0965416	0.0872646	0.0831848	0.0878265	7.60085	0.979971	-2.58054	1.13433	5.40393	5.10003	2.96306e-13	0.327805	0.0102884	0.257465	1.23774e-07	5.6867e-07
Benxi	1.34609	0.0945057	-0.259016	0.097431	0.448515	0.447971	0.17154	0.0965807	0.0939122	0.0872827	0.0831404	0.087815	7.84709	0.978515	-2.75806	1.11627	5.39467	5.1013	5.74065e-14	0.328523	0.00613266	0.265105	1.29795e-07	5.65125e-07
Jiuquan	-0.480343	0.311221	-0.0967567	0.108259	0.454173	0.439569	0.157719	0.0979346	0.0880607	0.0870165	0.0837152	0.0880469	-3.04556	3.17785	-1.09875	1.24412	5.42522	4.99244	0.00250605	0.0016215	0.272664	0.214322	1.10947e-07	9.59465e-07
Aksu	-0.0801354	0.373537	-0.304062	0.104409	0.448548	0.43324	0.13115	0.0972754	0.0912858	0.0870036	0.0837234	0.0879277	-0.611022	3.83999	-3.33088	1.20005	5.3575	4.92723	0.541598	0.000147037	0.000961977	0.230964	1.5695e-07	1.31171e-06
Liaoyang	1.35567	0.0977674	-0.251108	0.097649	0.448839	0.448085	0.172027	0.0983615	0.0949059	0.0872779	0.0831474	0.087817	7.88057	0.99396	-2.64587	1.11883	5.39812	5.10249	4.5803e-14	0.320958	0.00853139	0.264013	1.27521e-07	5.61856e-07
Ulanqab	0.432961	0.113815	-0.130918	0.103616	0.452066	0.44754	0.174283	0.103479	0.102452	0.0872393	0.0833605	0.0878754	2.48424	1.09988	-1.27785	1.18772	5.42303	5.09289	0.0134695	0.272172	0.202185	0.235782	1.12207e-07	5.88907e-07
Bayannur	0.21311	0.1447	-0.10187	0.108202	0.45532	0.446113	0.160105	0.101957	0.101405	0.08724	0.0835972	0.0879547	1.33106	1.41921	-1.00458	1.24028	5.4466	5.07208	0.184071	0.156763	0.315823	0.215737	9.93704e-08	6.52004e-07
Anshan	1.37133	0.0932366	-0.244241	0.0971373	0.449088	0.448497	0.172304	0.0981207	0.0961232	0.0872778	0.0831378	0.0878156	7.95875	0.950224	-2.54092	1.11297	5.40173	5.10726	2.69642e-14	0.342682	0.0115055	0.266518	1.25183e-07	5.48859e-07
Zhangjiakou	0.517538	0.0940722	-0.138774	0.100254	0.451487	0.448771	0.179472	0.103892	0.102222	0.0872449	0.0832444	0.0878526	2.88367	0.905477	-1.35758	1.14911	5.42363	5.10823	0.00418408	0.365862	0.175509	0.251327	1.11862e-07	5.46239e-07
Hohhot	0.353113	0.114158	-0.0905809	0.102343	0.45318	0.449187	0.17742	0.103001	0.109901	0.0872376	0.0833428	0.0878976	1.99026	1.10832	-0.824205	1.17315	5.43754	5.11034	0.0473723	0.268515	0.410408	0.241567	1.04125e-07	5.40606e-07
Jinzhou	1.34437	0.100458	-0.25059	0.0984305	0.449114	0.4479	0.170108	0.100154	0.095716	0.0872712	0.0831675	0.0878218	7.90306	1.00303	-2.61806	1.12787	5.40011	5.1001	3.93427e-14	0.31657	0.00924349	0.26018	1.26224e-07	5.68483e-07
Panjin	1.36503	0.0976248	-0.246951	0.0978484	0.449174	0.448219	0.171303	0.0996404	0.0963229	0.0872733	0.0831544	0.0878194	7.96853	0.979772	-2.56378	1.12117	5.40168	5.10387	2.52293e-14	0.327904	0.0107885	0.263015	1.25213e-07	5.58048e-07
Baotou	0.35008	0.128002	-0.115818	0.105617	0.453164	0.447444	0.170949	0.102807	0.108452	0.0872437	0.0834609	0.0879085	2.04787	1.24507	-1.06792	1.21059	5.42966	5.08988	0.0413502	0.213974	0.286324	0.226903	1.08443e-07	5.97662e-07
Chengde	0.875094	0.0954919	-0.213598	0.0997259	0.450343	0.448149	0.168667	0.102931	0.0970513	0.0872545	0.0832131	0.0878361	5.1883	0.927722	-2.20088	1.14293	5.41192	5.1021	3.67818e-07	0.354217	0.0284245	0.253881	1.18802e-07	5.62918e-07
Kizilsu Kirghiz Autonomous Prefecture	-0.0993175	0.373698	-0.312318	0.101641	0.447062	0.434109	0.13107	0.0973876	0.0934724	0.0869865	0.0836812	0.0879239	-0.757742	3.83723	-3.34128	1.16846	5.34243	4.93733	0.449137	0.000148631	0.000927787	0.243448	1.6946e-07	1.24996e-06
Yingkou	1.39078	0.0896997	-0.241435	0.0968603	0.449358	0.448814	0.17234	0.0984379	0.0971848	0.0872763	0.0831337	0.0878155	8.06995	0.911232	-2.48428	1.10981	5.40525	5.11087	1.26183e-14	0.362827	0.0134679	0.267873	1.22942e-07	5.39198e-07
Huludao	1.30366	0.0934678	-0.244396	0.0977267	0.449877	0.448772	0.167934	0.101671	0.0992485	0.0872666	0.0831578	0.0878231	7.76294	0.919313	-2.46246	1.11986	5.40991	5.10996	1.00982e-13	0.358591	0.0142999	0.263572	1.20032e-07	5.41639e-07
Beijing	0.594465	0.0850159	-0.140306	0.0984479	0.451318	0.449514	0.185593	0.10361	0.107562	0.0872512	0.0831926	0.087842	3.20306	0.820539	-1.30443	1.12833	5.42498	5.1173	0.00148988	0.412491	0.19298	0.259986	1.11087e-07	5.22444e-07
Shuozhou	0.348707	0.0960536	-0.0424129	0.0995359	0.4532	0.45059	0.187025	0.103289	0.115029	0.0872389	0.083255	0.0878855	1.86449	0.929946	-0.368714	1.14096	5.44352	5.12702	0.0631245	0.353067	0.712573	0.2547	1.00963e-07	4.98049e-07
Datong	0.376282	0.0907002	-0.0644261	0.0993616	0.45255	0.450094	0.189238	0.103486	0.110729	0.0872414	0.0832374	0.0878685	1.98841	0.87645	-0.581838	1.13893	5.43687	5.12236	0.0475778	0.381412	0.561066	0.255544	1.04489e-07	5.09597e-07
Dandong	1.36347	0.0896744	-0.244628	0.0966771	0.448825	0.448534	0.172888	0.0960963	0.0955916	0.0872832	0.0831261	0.0878122	7.88644	0.933172	-2.5591	1.10763	5.39932	5.10787	4.40222e-14	0.351401	0.0109319	0.268816	1.26739e-07	5.47211e-07
Qinhuangdao	1.17607	0.0851304	-0.233835	0.0972953	0.450422	0.449375	0.169465	0.102104	0.100791	0.0872633	0.0831531	0.0878257	6.93988	0.833762	-2.32	1.11496	5.41678	5.11667	2.0295e-11	0.405008	0.0209394	0.265664	1.15871e-07	5.24064e-07
Jiayuguan	-0.525512	0.268422	-0.0302232	0.108144	0.455274	0.441806	0.164458	0.0986933	0.0897406	0.0870456	0.0836956	0.0880811	-3.19542	2.71976	-0.336784	1.24238	5.43964	5.01591	0.00152866	0.00687253	0.73649	0.214963	1.03004e-07	8.56667e-07
Ordos	0.222607	0.131476	-0.060422	0.102819	0.455426	0.451315	0.163905	0.101917	0.105249	0.087251	0.0834231	0.0879947	1.35815	1.29003	-0.574087	1.17843	5.45924	5.12889	0.175328	0.197929	0.566293	0.239458	9.30894e-08	4.93478e-07
Tangshan	1.00084	0.081428	-0.21061	0.0970688	0.450856	0.449808	0.181453	0.103083	0.106571	0.0872604	0.0831525	0.0878292	5.51574	0.789926	-1.97624	1.1124	5.42204	5.1214	6.94183e-08	0.430128	0.0489453	0.26676	1.12777e-07	5.12019e-07
Wuwei	-0.425766	0.17168	0.0817006	0.104323	0.457407	0.449542	0.17384	0.10087	0.0905352	0.0871567	0.0835574	0.0881568	-2.44918	1.70199	0.902418	1.19696	5.47416	5.09935	0.0148284	0.0896815	0.367481	0.232165	8.61653e-08	5.70569e-07
Xinzhou	0.332251	0.0905033	0.00155748	0.0982972	0.453719	0.451662	0.190947	0.102942	0.117715	0.0872397	0.0832297	0.0878943	1.74002	0.879172	0.013231	1.12675	5.45141	5.13869	0.0827717	0.379937	0.989451	0.260653	9.69328e-08	4.70208e-07
Baoding	0.38058	0.0726565	-0.00924295	0.0971161	0.452385	0.451015	0.195579	0.103296	0.12785	0.0872486	0.083174	0.0878536	1.94591	0.703382	-0.0722954	1.1131	5.43902	5.1337	0.0524989	0.482305	0.94241	0.266463	1.03333e-07	4.81917e-07
Jinchang	-0.462784	0.183807	0.0569648	0.105177	0.457004	0.44796	0.172209	0.100649	0.0911514	0.0871222	0.0835871	0.0881458	-2.68734	1.82622	0.624947	1.20723	5.4674	5.08203	0.00756084	0.0687037	0.53243	0.228192	8.92366e-08	6.21065e-07
Yinchuan	-0.124984	0.147244	0.0541821	0.102635	0.457394	0.453175	0.1641	0.101294	0.0902758	0.0872699	0.0834825	0.0881332	-0.761633	1.45363	0.600184	1.17606	5.47892	5.14193	0.446813	0.146983	0.548788	0.240402	8.40679e-08	4.62761e-07
Kashgar	-0.128069	0.365202	-0.299894	0.0997577	0.447166	0.436973	0.131575	0.0970558	0.0928032	0.0869245	0.0836232	0.0879475	-0.973354	3.7628	-3.2315	1.14764	5.34739	4.96856	0.331078	0.000198216	0.0013533	0.251935	1.65242e-07	1.07628e-06
Taiyuan	0.300506	0.0794671	0.111014	0.0966073	0.454257	0.452955	0.198144	0.102544	0.13053	0.0872424	0.0831939	0.0879025	1.5166	0.774953	0.850487	1.10734	5.46022	5.15292	0.130307	0.438912	0.39566	0.268938	9.26174e-08	4.38298e-07
Cangzhou	0.464902	0.0580881	-0.10487	0.095386	0.452107	0.451576	0.200438	0.101927	0.133622	0.0872579	0.0831281	0.0878386	2.31943	0.569899	-0.78483	1.09315	5.43868	5.14097	0.0209707	0.569127	0.433106	0.275111	1.03518e-07	4.64949e-07
Wuzhong	-0.157079	0.145623	0.167631	0.100192	0.457602	0.454493	0.1693	0.1009	0.0922899	0.0872528	0.0834068	0.0881359	-0.927814	1.44324	1.81635	1.14829	5.48638	5.15673	0.35417	0.149886	0.070208	0.251666	8.08735e-08	4.30122e-07
Hotan	-0.171972	0.356846	-0.276209	0.0984418	0.44784	0.439948	0.132793	0.096713	0.0908298	0.086868	0.0835693	0.087976	-1.29504	3.68974	-3.04095	1.13323	5.35891	5.00077	0.196197	0.00026178	0.0025437	0.257924	1.55821e-07	9.21658e-07
Yangquan	0.27754	0.0684871	0.106362	0.0962122	0.453614	0.452518	0.201776	0.102685	0.132833	0.0872455	0.0831712	0.087879	1.37548	0.666965	0.800719	1.10278	5.45398	5.14933	0.169899	0.505252	0.42386	0.270914	9.56556e-08	4.46152e-07
Zhangye	-0.519369	0.224418	0.0271028	0.106247	0.455936	0.44498	0.168438	0.0995832	0.0887767	0.0870583	0.0836303	0.0881151	-3.08344	2.25357	0.305292	1.22041	5.4518	5.04998	0.00221571	0.0248674	0.760333	0.223164	9.67357e-08	7.26119e-07
Haibei	-0.527116	0.204409	0.0828263	0.102791	0.455756	0.447913	0.172004	0.0999949	0.0906024	0.08703	0.0835353	0.0881332	-3.06456	2.0442	0.914173	1.1811	5.45585	5.08223	0.00235631	0.041713	0.361282	0.238398	9.47354e-08	6.20444e-07
Hengshui	0.177264	0.0504655	0.0305717	0.09488	0.452712	0.452313	0.215711	0.101295	0.148775	0.0872559	0.0831244	0.0878478	0.821768	0.498204	0.20549	1.08738	5.4462	5.14882	0.411791	0.618666	0.837314	0.27765	9.95749e-08	4.4727e-07
Dongying	0.904544	0.0399977	-0.237649	0.0940579	0.451691	0.451837	0.255164	0.0981379	0.129236	0.0872685	0.0830941	0.0878238	3.54495	0.407567	-1.83888	1.0778	5.4359	5.14482	0.000448347	0.683851	0.0668154	0.281897	1.05009e-07	4.56206e-07
Shijiazhuang	0.269565	0.0631604	0.0858112	0.0959345	0.453142	0.452214	0.203306	0.102498	0.13794	0.0872487	0.0831561	0.0878643	1.32591	0.616209	0.622092	1.09955	5.44929	5.14673	0.18577	0.538174	0.534304	0.272314	9.80023e-08	4.51923e-07
Binzhou	0.437671	0.0404067	-0.203649	0.0940387	0.452026	0.452115	0.298699	0.0995663	0.133231	0.0872656	0.0830972	0.0878292	1.46526	0.405827	-1.52854	1.07761	5.43973	5.14767	0.143786	0.685128	0.12732	0.281979	1.02959e-07	4.49834e-07
Yantai	1.1641	0.0213916	-0.285256	0.0932949	0.451094	0.451711	0.221984	0.0917457	0.128629	0.0872789	0.0830733	0.0878108	5.24408	0.233162	-2.21766	1.06893	5.43007	5.14414	2.78434e-07	0.815777	0.0272467	0.28587	1.08211e-07	4.57726e-07
Jinzhong	0.201075	0.0624393	0.224586	0.0951439	0.454246	0.453593	0.198276	0.102065	0.150976	0.0872469	0.0831555	0.0878927	1.01411	0.611763	1.48756	1.09051	5.46261	5.16076	0.311259	0.541109	0.137806	0.276269	9.14781e-08	4.21638e-07
Jinan	-0.309921	0.0219861	-0.129254	0.0930935	0.452638	0.453039	0.314193	0.097438	0.140136	0.087266	0.0830842	0.087835	-0.986406	0.225642	-0.922344	1.06678	5.44795	5.15784	0.324644	0.821617	0.357011	0.286838	9.86814e-08	4.27769e-07
Dezhou	-0.122017	0.0364774	-0.0623114	0.0939054	0.452601	0.452651	0.2952	0.0994823	0.142317	0.0872617	0.0831011	0.0878394	-0.413337	0.366672	-0.437837	1.07614	5.44639	5.15317	0.679624	0.714095	0.661786	0.282639	9.94792e-08	4.37777e-07
Weifang	-0.225499	0.00667611	-0.284595	0.0925825	0.451959	0.452703	0.382897	0.0915501	0.141048	0.0872751	0.0830668	0.0878189	-0.588928	0.0729231	-2.01772	1.06081	5.44091	5.15496	0.556305	0.941911	0.0444149	0.289537	1.02333e-07	4.33902e-07
Zhongwei	-0.278812	0.153267	0.206098	0.0997237	0.457661	0.453881	0.174883	0.100594	0.0958156	0.087207	0.0834079	0.0881426	-1.59428	1.52362	2.15098	1.14353	5.48701	5.1494	0.111814	0.128543	0.0321902	0.253633	8.06087e-08	4.46007e-07
Changzhi	-0.0281193	0.0481302	0.372388	0.0936598	0.454674	0.454611	0.19597	0.100816	0.170446	0.0872505	0.0831281	0.0878979	-0.143488	0.477407	2.18478	1.07346	5.46956	5.17203	0.885991	0.633383	0.0295951	0.283836	8.82474e-08	3.98742e-07
Baiyin	-0.359037	0.162244	0.272686	0.0991684	0.457619	0.453967	0.178728	0.100644	0.090044	0.0871786	0.0834073	0.0881694	-2.00884	1.61206	3.02837	1.13753	5.48656	5.1488	0.0453535	0.107888	0.0026491	0.256127	8.07983e-08	4.47323e-07
Xingtai	0.0136622	0.0447392	0.191425	0.0943045	0.453406	0.453177	0.206848	0.101163	0.15978	0.0872542	0.0831211	0.0878612	0.0660495	0.44225	1.19805	1.0808	5.45476	5.15787	0.947378	0.658593	0.23174	0.280561	9.52681e-08	4.27709e-07
Xining	-0.509616	0.183563	0.160795	0.100311	0.456089	0.450558	0.177856	0.10043	0.0897619	0.0870446	0.0834652	0.0881509	-2.86533	1.82778	1.79134	1.15241	5.46442	5.11122	0.00442801	0.0684699	0.0741379	0.249972	9.06263e-08	5.38294e-07
Qingyang	-0.0900258	0.133086	0.478936	0.0960011	0.457702	0.457091	0.173469	0.10007	0.0918665	0.0872582	0.0832747	0.0881234	-0.518974	1.32993	5.21339	1.1002	5.49629	5.18694	0.60412	0.184443	3.24612e-07	0.272035	7.68148e-08	3.703e-07
Liaocheng	-0.503607	0.0216585	0.202079	0.0929014	0.453269	0.453647	0.285031	0.0986704	0.20254	0.087262	0.0830885	0.0878483	-1.76685	0.219504	0.997722	1.06463	5.45526	5.16398	0.0781608	0.826391	0.319132	0.28781	9.50235e-08	4.14973e-07
Handan	-0.387858	0.0331008	0.335646	0.0933235	0.453836	0.453972	0.244503	0.0999769	0.182008	0.0872562	0.0831058	0.0878669	-1.58631	0.331084	1.84413	1.06954	5.46094	5.16659	0.113609	0.740787	0.0660441	0.285596	9.22724e-08	4.09638e-07
Zibo	-0.275933	0.0129088	-0.241497	0.092785	0.452311	0.452901	0.357713	0.0940253	0.138433	0.0872707	0.0830743	0.0878265	-0.771382	0.13729	-1.7445	1.06319	5.44465	5.15677	0.441022	0.890883	0.0819867	0.288461	1.00374e-07	4.30045e-07
Guyuan	-0.235065	0.14948	0.430428	0.0962909	0.457651	0.456057	0.17716	0.0999477	0.0885203	0.0872091	0.0833126	0.088137	-1.32685	1.49558	4.86248	1.10414	5.49318	5.1744	0.185459	0.135702	1.78356e-06	0.270323	7.80672e-08	3.94083e-07
Tai'an	-0.52694	0.00132721	-0.121662	0.0920938	0.452978	0.453721	0.350764	0.0937678	0.156964	0.0872686	0.083069	0.0878357	-1.50226	0.0141543	-0.775098	1.05529	5.45303	5.16556	0.133968	0.988715	0.438827	0.29205	9.61237e-08	4.11735e-07
Hainan	-0.531319	0.189031	0.183305	0.0979193	0.455055	0.451152	0.175156	0.0993803	0.0896662	0.086981	0.0834208	0.0881428	-3.03341	1.9021	2.0443	1.12575	5.45493	5.11842	0.00260643	0.0580129	0.041703	0.261073	9.51843e-08	5.19579e-07
Qingdao	0.0510314	0.00146267	-0.312737	0.0923983	0.451614	0.45251	0.291215	0.0894038	0.146735	0.0872797	0.0830603	0.0878122	0.175236	0.0163603	-2.1313	1.05865	5.43719	5.15315	0.861	0.986957	0.0337902	0.290521	1.04317e-07	4.37809e-07
Rizhao	-0.614704	-0.0239637	-0.319164	0.0914046	0.452323	0.453463	0.322192	0.0859399	0.145976	0.0872788	0.0830495	0.0878174	-1.90788	-0.278843	-2.18642	1.04727	5.44643	5.1637	0.0572589	0.780537	0.0294746	0.295727	9.94602e-08	4.15544e-07
Heze	-0.639136	-0.0136464	0.246182	0.091058	0.453887	0.454912	0.29926	0.0922844	0.241755	0.0872667	0.0830618	0.0878526	-2.13572	-0.147874	1.01831	1.04344	5.46445	5.17813	0.0334246	0.882531	0.309262	0.297493	9.0611e-08	3.86868e-07
Hebi	-0.700087	0.0147896	0.448856	0.0920832	0.454304	0.454882	0.279124	0.0981495	0.203967	0.0872587	0.0830878	0.0878731	-2.50815	0.150684	2.20064	1.05529	5.46776	5.17658	0.0126072	0.880315	0.0284418	0.292051	8.90711e-08	3.89855e-07
Jincheng	-0.269504	0.0323431	0.501327	0.0922371	0.45515	0.455629	0.222539	0.0987466	0.17745	0.0872536	0.0831061	0.087907	-1.21104	0.327536	2.82518	1.05711	5.47674	5.18308	0.22673	0.743467	0.00500786	0.291219	8.5023e-08	3.77473e-07
Linxia	-0.457775	0.168121	0.3326	0.0969828	0.456736	0.45405	0.181382	0.0998586	0.0876222	0.0870945	0.0833705	0.0881672	-2.52382	1.68359	3.79584	1.11354	5.47839	5.14987	0.0120692	0.0931903	0.000174534	0.266275	8.42968e-08	4.4496e-07
Tongchuan	0.0625048	0.104191	0.763783	0.0927877	0.4573	0.457829	0.194564	0.0988647	0.102637	0.087253	0.0831722	0.0880496	0.321256	1.05388	7.44158	1.06343	5.49823	5.19967	0.748216	0.292696	8.40584e-13	0.288349	7.60454e-08	3.47584e-07
Huangnan	-0.505759	0.174747	0.31863	0.0957933	0.455574	0.453504	0.181522	0.0995471	0.0871849	0.0870146	0.0833619	0.0881571	-2.78621	1.75542	3.65465	1.10089	5.46501	5.14428	0.00563562	0.0800984	0.000298718	0.271734	9.03495e-08	4.57423e-07
Dingxi	-0.393014	0.165342	0.444708	0.0952964	0.457183	0.455841	0.182488	0.0995895	0.0854691	0.0871385	0.0833192	0.0881698	-2.15365	1.66024	5.20315	1.09362	5.48713	5.17004	0.0319788	0.0977991	3.41621e-07	0.274906	8.0561e-08	4.02703e-07
Linyi	-0.652662	-0.0289475	-0.294987	0.0911027	0.452752	0.453928	0.322019	0.085828	0.150909	0.0872764	0.0830487	0.087824	-2.02678	-0.337273	-1.95474	1.04384	5.45164	5.16862	0.043474	0.736122	0.0514432	0.297309	9.68176e-08	4.05552e-07
Zaozhuang	-0.680988	-0.0351056	-0.153756	0.0906477	0.453249	0.454523	0.318112	0.0857034	0.203772	0.0872745	0.0830464	0.0878323	-2.14072	-0.409617	-0.754547	1.03865	5.45778	5.1749	0.033016	0.682348	0.451049	0.299714	9.37942e-08	3.93115e-07
Pingliang	-0.225759	0.144659	0.555265	0.0944078	0.457671	0.457203	0.178366	0.0992755	0.0857616	0.0872158	0.0832616	0.0881312	-1.26571	1.45714	6.47451	1.08246	5.49678	5.18775	0.206494	0.146011	3.37402e-10	0.279823	7.66182e-08	3.68808e-07
Xinxiang	-0.68102	0.00360331	0.463592	0.0914134	0.454587	0.455409	0.279629	0.0967851	0.204587	0.08726	0.0830791	0.0878784	-2.43544	0.03723	2.266	1.0476	5.47173	5.18227	0.0153932	0.970324	0.0240874	0.295577	8.72579e-08	3.78993e-07
Jiaozuo	-0.473551	0.0145506	0.551127	0.0913599	0.455242	0.456066	0.259119	0.0971482	0.176135	0.0872567	0.0830896	0.0879047	-1.82755	0.149777	3.129	1.04702	5.47893	5.18819	0.0685045	0.88103	0.0019076	0.295841	8.40632e-08	3.68016e-07
Weinan	0.132345	0.0809865	0.788909	0.0919156	0.456926	0.45769	0.202104	0.0983834	0.109637	0.0872523	0.0831407	0.08801	0.654835	0.823172	7.19566	1.05345	5.49581	5.20044	0.513022	0.410994	4.08146e-12	0.292893	7.70073e-08	3.46256e-07
Baoji	-0.239845	0.13399	0.699006	0.0919668	0.457692	0.458546	0.176983	0.0975324	0.0877806	0.0872242	0.0831998	0.0881217	-1.35519	1.3738	7.96311	1.05437	5.50111	5.20356	0.176267	0.170419	2.61779e-14	0.29247	7.49129e-08	3.40921e-07
Tianshui	-0.320768	0.15418	0.577013	0.0934442	0.45732	0.457117	0.180409	0.0986312	0.0840046	0.087171	0.0832585	0.0881383	-1.77801	1.5632	6.86882	1.07197	5.49277	5.18636	0.0763068	0.118947	3.14585e-11	0.284505	7.82336e-08	3.71373e-07
Kaifeng	-0.58259	-0.0215942	0.359396	0.090382	0.454615	0.455848	0.273503	0.0923365	0.213039	0.0872649	0.0830601	0.0878722	-2.1301	-0.233864	1.68699	1.03572	5.47333	5.18762	0.0338895	0.815233	0.0925325	0.301077	8.65375e-08	3.69054e-07
Zhengzhou	-0.528406	-0.00945726	0.500747	0.0905131	0.455122	0.456283	0.271486	0.094186	0.178337	0.0872611	0.0830708	0.0878933	-1.94635	-0.10041	2.80787	1.03727	5.47872	5.19132	0.0524464	0.920078	0.00527834	0.300357	8.41555e-08	3.62324e-07
Xianyang	-0.0711544	0.114844	0.767526	0.0922348	0.45768	0.458522	0.185801	0.0980769	0.096175	0.0872529	0.0831756	0.0880869	-0.38296	1.17095	7.98051	1.0571	5.50258	5.20533	0.701992	0.242447	2.32537e-14	0.291227	7.43425e-08	3.37924e-07
Lianyungang	-0.605975	-0.0564723	-0.335635	0.0901641	0.452709	0.45427	0.288997	0.0800367	0.143613	0.0872828	0.0830328	0.0878167	-2.09682	-0.70558	-2.33708	1.03301	5.45218	5.17294	0.0367564	0.480938	0.0200222	0.302341	9.65492e-08	3.96957e-07
Shangqiu	-0.62305	-0.041371	0.174417	0.0898823	0.454189	0.455654	0.285387	0.0859924	0.224508	0.0872708	0.083045	0.0878539	-2.18318	-0.4811	0.776883	1.02992	5.46919	5.1865	0.0297144	0.630758	0.437774	0.303787	8.84135e-08	3.71108e-07
Xuzhou	-0.718044	-0.0533828	-0.112244	0.0899483	0.453397	0.45493	0.301815	0.0815227	0.212384	0.0872774	0.0830364	0.0878313	-2.37909	-0.654822	-0.528498	1.0306	5.46022	5.17959	0.0179137	0.51303	0.597503	0.303469	9.26184e-08	3.84067e-07
Pingdingshan	-0.285261	-0.0318049	0.533711	0.0892978	0.455597	0.457241	0.25573	0.0897171	0.140828	0.0872635	0.0830577	0.0879073	-1.11548	-0.354502	3.7898	1.02331	5.48531	5.2014	0.265443	0.723185	0.000178654	0.306896	8.13262e-08	3.4461e-07
Xi'an	-0.0848642	0.0994444	0.81628	0.0906508	0.457545	0.458959	0.191757	0.0963071	0.0965442	0.0872501	0.0831393	0.0880645	-0.442561	1.03258	8.45498	1.03898	5.50335	5.21162	0.658368	0.302545	8.63941e-16	0.299563	7.40448e-08	3.27486e-07
Luoyang	-0.177633	0.00498861	0.697262	0.0901687	0.455963	0.457282	0.237405	0.094681	0.133384	0.0872585	0.0830804	0.0879324	-0.748227	0.0526886	5.2275	1.03335	5.48821	5.20038	0.454847	0.958011	3.02534e-07	0.302183	8.01094e-08	3.46364e-07
Xuchang	-0.425568	-0.0313853	0.419088	0.0896597	0.455186	0.456689	0.270909	0.0902063	0.17189	0.0872649	0.0830561	0.0878902	-1.57089	-0.347927	2.43811	1.02744	5.48047	5.19613	0.11715	0.728113	0.0152819	0.304951	8.33953e-08	3.53759e-07
Huaibei	-0.76026	-0.0665015	0.0508136	0.0891605	0.453922	0.455707	0.288122	0.0797518	0.232214	0.0872775	0.0830297	0.0878406	-2.63867	-0.833856	0.218822	1.02158	5.46699	5.18789	0.00871072	0.404954	0.826921	0.307717	8.94288e-08	3.68567e-07
Huai'an	-0.613983	-0.085187	-0.262002	0.0888329	0.453158	0.45518	0.278371	0.0759524	0.192328	0.0872871	0.0830166	0.0878177	-2.20563	-1.12158	-1.36227	1.01771	5.45864	5.18324	0.0280867	0.26284	0.174026	0.309548	9.33766e-08	3.77171e-07
Suzhou	-0.751876	-0.0658324	0.0018276	0.0893294	0.453686	0.455431	0.293092	0.0796125	0.233321	0.0872786	0.0830296	0.0878349	-2.56533	-0.82691	0.007833	1.0235	5.46415	5.18508	0.0107414	0.408875	0.993755	0.306809	9.07515e-08	3.73741e-07
Guoluo	-0.517162	0.178341	0.305748	0.0941132	0.454025	0.453093	0.173194	0.0974829	0.0854973	0.0869288	0.0833481	0.0881399	-2.98602	1.82946	3.57611	1.08265	5.44734	5.14061	0.00303381	0.0682165	0.000399909	0.279742	9.89938e-08	4.65777e-07
Suqian	-0.64389	-0.074	-0.228142	0.0892885	0.453192	0.455024	0.280236	0.0776314	0.198532	0.0872836	0.0830238	0.0878216	-2.29767	-0.953222	-1.14915	1.02297	5.45858	5.18122	0.0221946	0.341163	0.251313	0.307058	9.34057e-08	3.80967e-07
Shangluo	0.0130293	0.0551877	0.801773	0.0894904	0.457066	0.458803	0.20561	0.0930503	0.0961335	0.0872513	0.0831015	0.0880108	0.0633687	0.593095	8.3402	1.02566	5.50009	5.21303	0.949511	0.553517	1.93741e-15	0.305788	7.5313e-08	3.25205e-07
Bozhou	-0.735293	-0.071291	0.0892636	0.0887762	0.454251	0.456159	0.276869	0.0793846	0.232027	0.0872769	0.0830275	0.0878484	-2.65574	-0.898045	0.384713	1.01718	5.47108	5.19257	0.00829065	0.369805	0.700694	0.309801	8.75513e-08	3.60079e-07
Hanzhong	-0.38657	0.123148	0.743763	0.0894372	0.457435	0.459552	0.164924	0.0938283	0.0911818	0.0872081	0.0831562	0.0881171	-2.34392	1.31248	8.15692	1.02556	5.50091	5.21524	0.0196645	0.190253	6.93391e-15	0.305837	7.49906e-08	3.21629e-07
Yancheng	-0.570297	-0.083515	-0.332807	0.0890954	0.452669	0.45467	0.273776	0.0756978	0.154398	0.0872905	0.0830162	0.0878086	-2.08308	-1.10327	-2.15552	1.02068	5.45278	5.17796	0.0379998	0.2707	0.0318313	0.308142	9.6251e-08	3.87182e-07
Zhoukou	-0.53315	-0.0532865	0.19299	0.0891314	0.454742	0.456472	0.26343	0.0848348	0.190439	0.0872708	0.08304	0.0878683	-2.02388	-0.628121	1.01339	1.02132	5.47618	5.19495	0.0437737	0.530352	0.311601	0.307838	8.527e-08	3.55847e-07
Bengbu	-0.740546	-0.0853047	-0.00697644	0.0884429	0.453869	0.455953	0.280274	0.0764719	0.244302	0.0872826	0.0830179	0.0878341	-2.64223	-1.1155	-0.0285567	1.01329	5.46712	5.19107	0.00862167	0.265432	0.977235	0.311649	8.93676e-08	3.62789e-07
Nanyang	-0.118057	-0.0411779	0.588418	0.0882698	0.45605	0.458123	0.240796	0.0849032	0.115468	0.0872611	0.0830533	0.0879286	-0.490279	-0.484998	5.09592	1.01156	5.49105	5.21017	0.624257	0.627994	5.80233e-07	0.312477	7.89349e-08	3.29868e-07
Shiyan	-0.107385	-0.00274974	0.7179	0.0874976	0.456866	0.459441	0.201756	0.0838991	0.0928049	0.087253	0.0830658	0.0879908	-0.532249	-0.0327743	7.73559	1.0028	5.50005	5.22146	0.594905	0.973874	1.21225e-13	0.316678	7.53286e-08	3.11794e-07
Yangzhou	-0.601453	-0.097574	-0.239405	0.0882129	0.453152	0.45543	0.273826	0.0743711	0.167776	0.0872915	0.0830076	0.0878134	-2.19647	-1.31199	-1.42693	1.01056	5.45916	5.18634	0.0287408	0.19042	0.154528	0.312956	9.3125e-08	3.71419e-07
Mianyang	-0.352952	0.127272	0.665477	0.0884173	0.456346	0.459386	0.162393	0.0910695	0.0902424	0.0871123	0.0831814	0.0881583	-2.17345	1.39752	7.37432	1.01498	5.48615	5.21092	0.0304446	0.163179	1.29969e-12	0.310846	8.09705e-08	3.28638e-07
Fuyang	-0.667095	-0.0814804	0.0969702	0.0881079	0.454607	0.456761	0.26321	0.0777169	0.207755	0.0872779	0.0830217	0.0878564	-2.53446	-1.04843	0.466754	1.00951	5.47576	5.19895	0.0117157	0.295196	0.640979	0.313457	8.5456e-08	3.48837e-07
Guangyuan	-0.396072	0.118944	0.694319	0.0886928	0.456765	0.459406	0.161003	0.0905035	0.090281	0.0871502	0.0831688	0.0881333	-2.46003	1.31425	7.69064	1.0177	5.49203	5.21263	0.0143956	0.189659	1.63523e-13	0.309553	7.8537e-08	3.25848e-07
Xinyang	-0.47808	-0.0941526	0.118935	0.0870958	0.455096	0.457633	0.237856	0.0759628	0.154656	0.0872753	0.0830176	0.0878723	-2.00995	-1.23946	0.769029	0.997943	5.48192	5.20793	0.0452354	0.216042	0.442416	0.319025	8.277e-08	3.33573e-07
Ankang	-0.280863	0.0641502	0.76005	0.0881277	0.457469	0.459998	0.178755	0.0888144	0.0911386	0.0872474	0.0830967	0.0880577	-1.57122	0.722295	8.3395	1.01009	5.50526	5.22383	0.117073	0.470616	1.94701e-15	0.31318	7.33116e-08	3.08134e-07
Bazhong	-0.416185	0.0866991	0.71513	0.0876038	0.457166	0.46029	0.177619	0.0868949	0.0910998	0.0871975	0.0831274	0.0881131	-2.34314	0.997746	7.84996	1.00466	5.49958	5.22386	0.0197051	0.31912	5.63054e-14	0.315784	7.55139e-08	3.08086e-07
Xiangyang	-0.13535	-0.063355	0.538359	0.0867553	0.45628	0.459058	0.223116	0.0782612	0.0958572	0.0872605	0.0830393	0.0879415	-0.606638	-0.809533	5.61626	0.994211	5.49475	5.22004	0.544501	0.418781	4.0951e-08	0.320836	7.74332e-08	3.14014e-07
Dazhou	-0.402847	0.0445017	0.695577	0.086229	0.457273	0.461069	0.186579	0.0825402	0.0910875	0.0872186	0.0830936	0.0881025	-2.15913	0.539152	7.63637	0.988654	5.50311	5.23332	0.0315478	0.590139	2.34349e-13	0.323544	7.41372e-08	2.93843e-07
Zhenjiang	-0.606073	-0.107984	-0.182454	0.0874711	0.453357	0.45591	0.274924	0.0734736	0.140588	0.0872947	0.0829992	0.0878135	-2.20451	-1.46969	-1.29779	1.00202	5.46219	5.19179	0.0281657	0.142581	0.195249	0.317055	9.16774e-08	3.61476e-07
Taizhou	-0.592927	-0.100541	-0.229922	0.0880991	0.452989	0.455341	0.272924	0.0739378	0.149952	0.0872941	0.0830047	0.0878088	-2.1725	-1.3598	-1.53331	1.00922	5.45739	5.18559	0.0305167	0.174804	0.12614	0.313594	9.39814e-08	3.72793e-07
Nagqu	-0.450767	0.292985	0.00892064	0.0929373	0.44943	0.448666	0.147445	0.0944178	0.102577	0.0867754	0.0834012	0.0880585	-3.05718	3.10307	0.0869651	1.07101	5.38877	5.09509	0.00241349	0.00207774	0.930751	0.284934	1.33778e-07	5.82592e-07
Qamdo	-0.456147	0.125301	0.465869	0.0890595	0.452067	0.455266	0.153203	0.0890909	0.0883472	0.0868483	0.0832717	0.0881268	-2.9774	1.40644	5.27316	1.02546	5.42882	5.16603	0.00311818	0.160517	2.40598e-07	0.305884	1.08909e-07	4.10775e-07
Aba	-0.402395	0.145979	0.583415	0.0902268	0.455333	0.45736	0.171578	0.0942324	0.0864843	0.0870251	0.0832413	0.0881612	-2.34526	1.54914	6.7459	1.03679	5.47004	5.18777	0.0195952	0.12229	6.66322e-11	0.300579	8.80282e-08	3.68786e-07
Shigatse	-0.458708	0.263259	0.168607	0.0894966	0.448396	0.450883	0.144962	0.09224	0.107944	0.0867381	0.0833464	0.0880601	-3.16432	2.85407	1.56199	1.0318	5.37991	5.12018	0.00169645	0.00458422	0.119232	0.302906	1.39986e-07	5.15106e-07
Nanjing	-0.619132	-0.108804	-0.185413	0.0873019	0.453606	0.456194	0.278668	0.0735156	0.15925	0.0872932	0.082999	0.087819	-2.22176	-1.48002	-1.16429	1.0001	5.4652	5.19471	0.0269655	0.139806	0.245131	0.317982	9.02597e-08	3.56278e-07
Ma'anshan	-0.663763	-0.112193	-0.155145	0.0869386	0.453859	0.456562	0.278024	0.0733916	0.16237	0.0872925	0.0829971	0.0878241	-2.38743	-1.5287	-0.955499	0.995945	5.46837	5.19859	0.0175192	0.127281	0.340012	0.319993	8.87915e-08	3.49459e-07
Changzhou	-0.632654	-0.112643	-0.159905	0.0871078	0.453394	0.456092	0.271929	0.0731802	0.127078	0.087297	0.0829947	0.087812	-2.32654	-1.53925	-1.25832	0.997834	5.46293	5.19396	0.020584	0.124683	0.209149	0.319078	9.13294e-08	3.57612e-07
Nanchong	-0.359182	0.0681327	0.677661	0.0867536	0.456646	0.460414	0.177344	0.0839704	0.0913707	0.0871602	0.0831296	0.0881229	-2.02534	0.811389	7.41661	0.995335	5.49318	5.22468	0.0436227	0.417717	9.88521e-13	0.32029	7.8068e-08	3.06818e-07
Wuxi	-0.654167	-0.113775	-0.152204	0.0870709	0.453263	0.455996	0.268607	0.0730805	0.125485	0.0872987	0.0829932	0.0878084	-2.43541	-1.55685	-1.21293	0.997391	5.46145	5.19307	0.0153946	0.120448	0.226007	0.319293	9.20316e-08	3.59183e-07
Yichang	-0.18702	-0.0710441	0.554878	0.0851918	0.456566	0.460209	0.204272	0.0759046	0.0916174	0.0872571	0.0830299	0.0879693	-0.915545	-0.935966	6.05647	0.97633	5.49881	5.23147	0.360562	0.349963	3.72572e-09	0.329603	7.58167e-08	2.96578e-07
Lu'an	-0.732838	-0.106542	0.0704515	0.0868571	0.454593	0.457253	0.254303	0.0742354	0.196633	0.0872828	0.0830064	0.0878497	-2.88175	-1.43519	0.358289	0.995122	5.4766	5.20495	0.00420908	0.152164	0.720352	0.320393	8.50828e-08	3.38565e-07
Jingmen	-0.223354	-0.0891736	0.421883	0.0857297	0.456051	0.459281	0.219338	0.0755075	0.0932324	0.0872649	0.0830219	0.087925	-1.01831	-1.18099	4.52507	0.982407	5.49315	5.22355	0.309264	0.238442	8.3887e-06	0.326606	7.80798e-08	3.08552e-07
Wuhu	-0.714949	-0.116725	-0.123414	0.0864567	0.454036	0.456914	0.279724	0.0732115	0.131952	0.0872922	0.0829942	0.0878275	-2.55591	-1.59435	-0.935299	0.990429	5.47069	5.2024	0.0110306	0.111798	0.350306	0.322677	8.7731e-08	3.42887e-07
Wuhan	-0.468945	-0.1084	0.120442	0.0854417	0.455448	0.45874	0.227024	0.074495	0.104273	0.0872746	0.0830058	0.0878863	-2.06562	-1.45513	1.15507	0.978999	5.48694	5.2197	0.0396309	0.146567	0.248885	0.328285	8.06376e-08	3.14546e-07
Deyang	-0.288012	0.0970415	0.656266	0.087381	0.455976	0.459739	0.163091	0.0868727	0.0917739	0.0870949	0.0831676	0.0881554	-1.76596	1.11705	7.15091	1.00329	5.48262	5.2151	0.0783109	0.26477	5.41962e-12	0.316445	8.24699e-08	3.21854e-07
Suzhou	-0.681738	-0.115256	-0.134887	0.0870128	0.453104	0.455886	0.265701	0.0729718	0.121932	0.0873009	0.0829913	0.0878042	-2.56581	-1.57946	-1.10625	0.9967	5.45965	5.19208	0.0107268	0.115172	0.269412	0.319627	9.28892e-08	3.60968e-07
Ngari	-0.327747	0.327446	-0.176943	0.093324	0.447703	0.445852	0.138864	0.0954711	0.0932222	0.0867756	0.0834457	0.0880182	-2.3602	3.42979	-1.89808	1.07546	5.36521	5.06545	0.018836	0.000679288	0.0585422	0.282939	1.50899e-07	6.73414e-07
Xuancheng	-0.725645	-0.120255	-0.118527	0.0861335	0.453867	0.4569	0.269125	0.0730466	0.11069	0.0872961	0.082989	0.0878204	-2.69632	-1.64627	-1.0708	0.986683	5.46901	5.20267	0.00736425	0.100643	0.285029	0.324508	8.84995e-08	3.42436e-07
Huanggang	-0.650527	-0.113631	0.0543582	0.0856693	0.455087	0.458255	0.228933	0.0740107	0.120704	0.0872795	0.0830016	0.0878675	-2.84156	-1.53533	0.450341	0.981551	5.48287	5.2153	0.00476348	0.125644	0.652755	0.327027	8.23597e-08	3.21537e-07
Xiaogan	-0.341921	-0.100812	0.193907	0.0859184	0.455584	0.458661	0.229002	0.0749869	0.104722	0.0872715	0.0830136	0.0878946	-1.49309	-1.34439	1.85163	0.984495	5.48806	5.2183	0.136353	0.179729	0.0649556	0.32558	8.01708e-08	3.16756e-07
Tongling	-0.761947	-0.118197	-0.107408	0.0862356	0.454154	0.457113	0.27901	0.0732062	0.129646	0.0872914	0.0829935	0.0878305	-2.73089	-1.61458	-0.828468	0.987905	5.47216	5.20448	0.00664958	0.107341	0.407994	0.32391	8.70642e-08	3.39352e-07
Suining	-0.315672	0.0588941	0.654256	0.086112	0.456369	0.460752	0.184416	0.0833275	0.0916375	0.087138	0.0831312	0.0881455	-1.71174	0.706779	7.13962	0.988226	5.48974	5.22717	0.0878675	0.480194	5.82046e-12	0.323753	7.94737e-08	3.03028e-07
Chengdu	-0.231869	0.0819513	0.638509	0.0869883	0.455515	0.459655	0.161928	0.0852554	0.0920883	0.087066	0.0831693	0.0881551	-1.43192	0.961244	6.93366	0.999108	5.47696	5.21416	0.153095	0.337121	2.1092e-11	0.318462	8.49263e-08	3.23369e-07
Anqing	-0.824311	-0.118358	-0.0284059	0.0857408	0.454658	0.457798	0.242746	0.0735075	0.123914	0.0872858	0.0829955	0.0878481	-3.39578	-1.61015	-0.22924	0.9823	5.47811	5.21125	0.000766336	0.108304	0.818822	0.326659	8.4421e-08	3.28103e-07
Jiaxing	-0.75521	-0.120838	-0.107723	0.0863769	0.453238	0.456264	0.259627	0.0728587	0.115321	0.0873041	0.0829847	0.0878033	-2.90882	-1.65852	-0.934114	0.989379	5.46171	5.19643	0.00386946	0.0981457	0.350916	0.32319	9.19076e-08	3.53241e-07
Ya'an	-0.193922	0.0478637	0.61032	0.0863228	0.45466	0.459485	0.151488	0.0824631	0.091118	0.0870151	0.0831722	0.0881528	-1.28011	0.580426	6.69812	0.992044	5.46649	5.21237	0.201389	0.562016	8.89651e-11	0.32189	8.96619e-08	3.26265e-07
Huzhou	-0.72086	-0.119945	-0.112953	0.0863277	0.453513	0.456514	0.264819	0.0729455	0.11172	0.0873003	0.0829869	0.0878106	-2.72209	-1.64432	-1.01104	0.988859	5.46487	5.19885	0.00682542	0.101046	0.312723	0.323444	9.04162e-08	3.49016e-07
Ezhou	-0.582427	-0.112244	0.0638597	0.0851952	0.455324	0.458725	0.22622	0.0743396	0.106384	0.0872771	0.083001	0.087879	-2.5746	-1.50989	0.600274	0.976146	5.48576	5.21995	0.0104631	0.132013	0.548728	0.329694	8.11355e-08	3.14151e-07
Huangshan	-0.853227	-0.122288	-0.084722	0.0853304	0.454248	0.457594	0.255658	0.0733188	0.11106	0.0872936	0.0829859	0.0878304	-3.33738	-1.66789	-0.762851	0.977511	5.4738	5.20997	0.000940494	0.0962685	0.446087	0.32902	8.63293e-08	3.30195e-07
Chizhou	-0.849325	-0.121019	-0.0774526	0.0855502	0.454435	0.457671	0.254114	0.0733449	0.118089	0.0872899	0.0829904	0.0878384	-3.3423	-1.65	-0.655884	0.98007	5.47575	5.21038	0.000924496	0.0998772	0.512348	0.327757	8.54578e-08	3.29531e-07
Guang'an	-0.337315	0.0176079	0.652806	0.0853684	0.456671	0.461201	0.187855	0.0802276	0.0915799	0.0871769	0.0831003	0.0881157	-1.79562	0.219474	7.12827	0.979254	5.49542	5.23404	0.0734537	0.826414	6.25268e-12	0.328159	7.71625e-08	2.92793e-07
Jingzhou	-0.353996	-0.0967683	0.387298	0.0845149	0.456067	0.459922	0.207919	0.0756864	0.0895741	0.0872657	0.08301	0.0879285	-1.70257	-1.27854	4.32378	0.968478	5.49412	5.23063	0.0895737	0.20194	2.02405e-05	0.333502	7.76885e-08	2.97824e-07
Huangshi	-0.671042	-0.114559	0.0228242	0.0848416	0.455257	0.458825	0.221665	0.0744084	0.10805	0.0872789	0.0829964	0.0878751	-3.02727	-1.5396	0.211238	0.972074	5.48526	5.22133	0.00265842	0.1246	0.83283	0.331713	8.1345e-08	3.11997e-07
Ziyang	-0.274839	0.0351636	0.638291	0.085723	0.455968	0.460724	0.181887	0.0812708	0.0918746	0.0871125	0.0831331	0.0881471	-1.51104	0.432672	6.94742	0.984049	5.4848	5.22676	0.131717	0.665531	1.937e-11	0.325799	8.15395e-08	3.03648e-07
Enshi	-0.251742	-0.0560342	0.605776	0.0843229	0.457009	0.461383	0.175874	0.0768773	0.0923763	0.0872483	0.0830372	0.0880299	-1.43138	-0.728878	6.55769	0.966471	5.50366	5.2412	0.153251	0.466584	2.06284e-10	0.334504	7.39266e-08	2.82477e-07
Meishan	-0.213815	0.037033	0.621082	0.0859147	0.455248	0.460146	0.165224	0.0814956	0.0918846	0.0870592	0.0831525	0.0881512	-1.29409	0.454417	6.75937	0.986853	5.47485	5.21996	0.196524	0.649822	6.1401e-11	0.324425	8.58591e-08	3.14137e-07
Zhoushan	-0.807373	-0.123938	-0.0865212	0.0861478	0.452894	0.456074	0.253429	0.0727832	0.115984	0.0873102	0.0829797	0.0877936	-3.18579	-1.70284	-0.745973	0.986686	5.45789	5.19485	0.00157892	0.0895236	0.456205	0.324507	9.37402e-08	3.56026e-07
Shaoxing	-0.836377	-0.124324	-0.0774631	0.085596	0.453457	0.456773	0.250809	0.0730033	0.10983	0.0873047	0.0829797	0.0878054	-3.33472	-1.703	-0.7053	0.980428	5.46468	5.2021	0.000949218	0.0894937	0.481112	0.32758	9.05039e-08	3.43404e-07
Neijiang	-0.275291	0.00145055	0.62414	0.085031	0.455767	0.460991	0.184026	0.0794341	0.0918739	0.0871069	0.0831229	0.0881426	-1.49594	0.0182611	6.79344	0.976169	5.48305	5.23005	0.135608	0.985441	4.99022e-11	0.329683	8.22846e-08	2.98691e-07
Hangzhou	-0.823807	-0.12316	-0.0877905	0.085551	0.453798	0.457089	0.254329	0.0730986	0.108326	0.0872997	0.0829827	0.0878156	-3.23914	-1.68485	-0.810425	0.97997	5.46859	5.2051	0.00131867	0.0929466	0.41827	0.327806	8.86904e-08	3.38316e-07
Jiujiang	-0.763546	-0.1158	-0.0205957	0.0843532	0.455155	0.458957	0.221417	0.0746433	0.113308	0.0872817	0.0829901	0.0878693	-3.44846	-1.55138	-0.181766	0.966448	5.48444	5.22318	0.000635522	0.121752	0.855876	0.334515	8.16915e-08	3.09128e-07
Zhangjiajie	-0.254013	-0.0831968	0.523283	0.0835097	0.456646	0.461299	0.187188	0.0772131	0.0932307	0.0872543	0.0830177	0.0879924	-1.357	-1.0775	5.61278	0.957085	5.50059	5.24249	0.175694	0.282032	4.17106e-08	0.339213	7.51185e-08	2.80663e-07
Lhasa	-0.452076	0.209036	0.255259	0.0892621	0.449731	0.452664	0.144699	0.0906246	0.100295	0.0867632	0.0833162	0.0880869	-3.12426	2.30661	2.54509	1.0288	5.39788	5.13884	0.0019377	0.0216844	0.0113716	0.304313	1.27676e-07	4.69872e-07
Nyingchi	-0.445705	0.100963	0.399066	0.0875312	0.451062	0.455596	0.138539	0.0857127	0.0930954	0.0868103	0.0832575	0.0881169	-3.21719	1.17792	4.28664	1.0083	5.41767	5.17035	0.00142053	0.239662	2.37279e-05	0.314034	1.15345e-07	4.02071e-07
Chongqing	-0.333603	-0.0280292	0.631843	0.0842656	0.457066	0.461925	0.179071	0.0782718	0.0915544	0.0872219	0.0830619	0.0880941	-1.86296	-0.358101	6.90129	0.966105	5.50271	5.24354	0.0633401	0.720493	2.57605e-11	0.334687	7.42919e-08	2.7919e-07
Quzhou	-0.938309	-0.121776	-0.056439	0.0846327	0.454174	0.457843	0.235329	0.0736706	0.110285	0.0872974	0.0829788	0.0878254	-3.98723	-1.65299	-0.511757	0.969476	5.47337	5.21311	8.20568e-05	0.0992675	0.609157	0.333005	8.65209e-08	3.25072e-07
Yueyang	-0.527656	-0.10296	0.248925	0.0836853	0.455837	0.460086	0.203753	0.0764147	0.0868671	0.0872704	0.0829973	0.0879139	-2.58969	-1.34738	2.86558	0.958919	5.49218	5.23338	0.0100243	0.178765	0.0044246	0.338289	7.84731e-08	2.93762e-07
Zigong	-0.275546	-0.0136774	0.614393	0.084683	0.455544	0.461061	0.182479	0.0791326	0.0919491	0.0870954	0.0831207	0.0881418	-1.51002	-0.172842	6.68188	0.972302	5.48051	5.2309	0.131979	0.86288	9.8121e-11	0.3316	8.33777e-08	2.97421e-07
Leshan	-0.243157	-0.00356554	0.603532	0.0850441	0.45495	0.460501	0.163295	0.0793809	0.0917487	0.0870491	0.0831408	0.0881481	-1.48907	-0.0449168	6.5781	0.976967	5.47204	5.22417	0.137408	0.9642	1.82699e-10	0.329288	8.71179e-08	3.07606e-07
Ningbo	-0.832838	-0.125065	-0.0765696	0.0857282	0.453196	0.456496	0.251234	0.0729098	0.11186	0.0873081	0.0829785	0.0877989	-3.31498	-1.71534	-0.68451	0.981905	5.46161	5.19934	0.00101654	0.087205	0.494125	0.326853	9.19521e-08	3.4816e-07
Xianning	-0.574475	-0.109651	0.0952743	0.0844035	0.455548	0.459365	0.213893	0.0751981	0.0998966	0.0872748	0.0829977	0.0878922	-2.68581	-1.45816	0.953729	0.9671	5.48868	5.22645	0.00759479	0.14573	0.340906	0.33419	7.99125e-08	3.04116e-07
Liangshan	-0.380414	-0.0448349	0.537293	0.0840643	0.453851	0.460444	0.13807	0.0787019	0.0865646	0.086989	0.083142	0.0881442	-2.75523	-0.569681	6.20684	0.966378	5.45875	5.22376	0.00618477	0.569275	1.59219e-09	0.33455	9.33253e-08	3.08234e-07
Jingdezhen	-0.911449	-0.12163	-0.0600673	0.0846756	0.454573	0.458206	0.238025	0.0738323	0.11424	0.0872906	0.0829842	0.0878416	-3.82922	-1.64738	-0.525801	0.970043	5.47783	5.21628	0.000153339	0.100415	0.599373	0.332723	8.45429e-08	3.1997e-07
Taizhou	-0.897571	-0.123028	-0.0583574	0.0849696	0.453463	0.45705	0.239011	0.0732897	0.109052	0.0873075	0.0829744	0.0878029	-3.75536	-1.67865	-0.535134	0.973222	5.4651	5.20541	0.000203952	0.0941495	0.592911	0.331143	9.03078e-08	3.37787e-07
Changde	-0.345311	-0.0918931	0.455838	0.0835867	0.456359	0.460828	0.194769	0.0772206	0.0908749	0.0872603	0.0830095	0.0879598	-1.77292	-1.19001	5.01611	0.9579	5.49767	5.23907	0.0771475	0.234883	8.55834e-07	0.338802	7.62667e-08	2.85504e-07
Shangrao	-0.948703	-0.119647	-0.0540899	0.0842704	0.454557	0.458384	0.228798	0.0741443	0.113901	0.0872921	0.0829805	0.0878401	-4.14646	-1.6137	-0.474887	0.965383	5.47788	5.2184	4.28029e-05	0.10753	0.635176	0.335047	8.45203e-08	3.16606e-07
Jinhua	-0.893683	-0.123355	-0.0619882	0.0850115	0.45376	0.457292	0.240718	0.073316	0.108465	0.0873026	0.0829775	0.0878122	-3.71258	-1.68251	-0.571503	0.973757	5.46847	5.20762	0.000240093	0.0933981	0.568041	0.330878	8.87468e-08	3.34094e-07
Shannan	-0.444715	0.133668	0.330579	0.0872437	0.449902	0.454713	0.136211	0.0864339	0.094348	0.0867678	0.0832719	0.0880996	-3.26489	1.54648	3.50383	1.00548	5.40281	5.16135	0.00120781	0.122931	0.000520717	0.315387	1.24493e-07	4.20404e-07
Nanchang	-0.849479	-0.115193	-0.0451978	0.0838846	0.455004	0.459033	0.218606	0.0749216	0.114672	0.0872853	0.0829836	0.0878612	-3.88589	-1.53751	-0.394147	0.961038	5.48306	5.22453	0.000122829	0.12511	0.693723	0.337224	8.22823e-08	3.07058e-07
Deqen	-0.339048	-0.00750501	0.476099	0.0850225	0.452615	0.458927	0.125744	0.0791746	0.0851916	0.0869037	0.0831823	0.0881408	-2.69633	-0.0947906	5.58858	0.978353	5.44124	5.20675	0.0073639	0.924538	4.73917e-08	0.328604	1.0216e-07	3.35537e-07
Yiyang	-0.467335	-0.094897	0.391814	0.0829325	0.45619	0.460981	0.192084	0.0778713	0.0893633	0.0872633	0.0829998	0.0879488	-2.43298	-1.21864	4.38451	0.950371	5.49627	5.24147	0.0154965	0.223836	1.55701e-05	0.342607	7.68226e-08	2.82093e-07
Yibin	-0.318651	-0.0471377	0.598223	0.0838742	0.455287	0.461368	0.183139	0.0785275	0.0920214	0.087089	0.0831092	0.0881353	-1.73994	-0.600269	6.50091	0.963087	5.47818	5.23477	0.0827858	0.548731	2.88759e-10	0.336197	8.43919e-08	2.91731e-07
Zhaotong	-0.459688	-0.0703458	0.570416	0.0831293	0.454719	0.461505	0.149446	0.0792515	0.0918089	0.0870602	0.0831062	0.088134	-3.07595	-0.887628	6.21308	0.954848	5.47154	5.23641	0.00227052	0.375376	1.53646e-09	0.340341	8.73453e-08	2.89345e-07
Changsha	-0.598102	-0.0993114	0.221763	0.0828782	0.455842	0.460549	0.197317	0.0775072	0.0873173	0.0872706	0.082991	0.0879183	-3.03118	-1.28132	2.53974	0.949669	5.49267	5.23838	0.0026252	0.200965	0.0115434	0.342963	7.82767e-08	2.86503e-07
Xiangxi	-0.315036	-0.0851163	0.534275	0.0825804	0.456758	0.462099	0.172849	0.078369	0.0950255	0.0872494	0.0830156	0.0880233	-1.82261	-1.0861	5.62244	0.946486	5.50207	5.24973	0.0692518	0.278215	3.9634e-08	0.344581	7.45395e-08	2.70658e-07
Tongren	-0.443423	-0.0872397	0.54852	0.0817382	0.456674	0.462853	0.15595	0.0793107	0.0957803	0.0872318	0.0830213	0.0880658	-2.84337	-1.09997	5.72686	0.937023	5.50069	5.25576	0.00473718	0.272131	2.27178e-08	0.34942	7.50765e-08	2.6259e-07
Fuzhou	-0.922692	-0.109234	-0.05907	0.0830435	0.454928	0.459389	0.204802	0.0756854	0.114137	0.0872885	0.0829757	0.0878575	-4.50528	-1.44326	-0.517535	0.951368	5.48266	5.2288	9.16041e-06	0.149878	0.605123	0.342101	8.24518e-08	3.00574e-07
Luzhou	-0.342787	-0.0631684	0.594834	0.0833462	0.455699	0.461826	0.182432	0.078817	0.092963	0.0871281	0.0830874	0.0881206	-1.87898	-0.801457	6.39861	0.956594	5.48457	5.24084	0.0611121	0.423433	5.26462e-10	0.33946	8.16382e-08	2.82996e-07
Nanping	-0.97098	-0.114162	-0.0494855	0.0833127	0.454462	0.458765	0.201278	0.0749308	0.110371	0.0872966	0.0829716	0.0878347	-4.82407	-1.52356	-0.448357	0.954364	5.47732	5.22305	2.13693e-06	0.128558	0.654185	0.340585	8.47675e-08	3.09335e-07
Yingtan	-0.954854	-0.115448	-0.0545419	0.0837544	0.454704	0.458787	0.21883	0.0747285	0.113484	0.087291	0.0829782	0.0878462	-4.36345	-1.5449	-0.480612	0.959485	5.47981	5.22262	1.70581e-05	0.123312	0.631105	0.338004	8.36801e-08	3.09996e-07
Lishui	-0.964465	-0.121262	-0.0474891	0.0842359	0.454003	0.45787	0.225425	0.073871	0.108413	0.0873017	0.0829736	0.0878179	-4.27843	-1.64154	-0.438041	0.964883	5.47165	5.21385	2.45729e-05	0.101621	0.661638	0.335297	8.72938e-08	3.23871e-07
Yichun	-0.767051	-0.108362	-0.0283308	0.0833581	0.455326	0.459662	0.208925	0.0759678	0.113833	0.0872804	0.0829846	0.08788	-3.67142	-1.42643	-0.248882	0.955061	5.48687	5.23056	0.000280485	0.154674	0.803604	0.340234	8.06669e-08	2.97936e-07
Xinyu	-0.787836	-0.105643	-0.037319	0.0829413	0.455363	0.459931	0.203131	0.0765652	0.116277	0.0872802	0.082982	0.0878834	-3.87847	-1.37978	-0.32095	0.950288	5.48749	5.23342	0.000126467	0.168571	0.748448	0.342649	8.04097e-08	2.93701e-07
Xiangtan	-0.603894	-0.0950622	0.276288	0.0822998	0.455961	0.461052	0.190801	0.0782623	0.0876719	0.0872678	0.0829896	0.0879329	-3.16505	-1.21466	3.15139	0.943072	5.4942	5.24322	0.00169237	0.225348	0.00177113	0.346322	7.76545e-08	2.79631e-07
Zunyi	-0.412297	-0.0810734	0.579147	0.0824608	0.456229	0.462475	0.162149	0.0791754	0.0936824	0.0871829	0.083054	0.0880977	-2.5427	-1.02397	6.18203	0.945838	5.49317	5.24957	0.011448	0.306585	1.83393e-09	0.344911	7.80717e-08	2.70869e-07
Zhuzhou	-0.710075	-0.0960552	0.0620544	0.0820079	0.455697	0.460879	0.193377	0.0782654	0.101529	0.0872736	0.0829817	0.0879124	-3.67197	-1.2273	0.6112	0.939664	5.49153	5.24248	0.000279913	0.220569	0.54148	0.348065	7.87385e-08	2.80679e-07
Loudi	-0.550456	-0.0925343	0.398429	0.0820576	0.456207	0.461553	0.184858	0.0788279	0.0911087	0.0872619	0.0829943	0.0879601	-2.97773	-1.17388	4.37312	0.94036	5.49684	5.2473	0.00311493	0.241275	1.63587e-05	0.347708	7.65947e-08	2.73976e-07
Wenzhou	-0.954457	-0.121362	-0.0470208	0.0842096	0.453771	0.457669	0.222832	0.0738053	0.107301	0.0873057	0.0829711	0.0878098	-4.28331	-1.64436	-0.438214	0.964537	5.46902	5.21205	2.40669e-05	0.101037	0.661512	0.33547	8.84918e-08	3.26798e-07
Shaoyang	-0.666682	-0.0906398	0.442894	0.0811069	0.456279	0.462313	0.177803	0.0798305	0.0948821	0.0872577	0.0829912	0.0879843	-3.74955	-1.1354	4.66784	0.92951	5.49792	5.2545	0.00020854	0.257016	4.40474e-06	0.353292	7.61662e-08	2.6426e-07
Bijie	-0.577189	-0.0859365	0.567657	0.0821457	0.455095	0.4622	0.140385	0.0797887	0.0943922	0.0871037	0.0830772	0.0881164	-4.11148	-1.07705	6.01381	0.94308	5.47797	5.24534	4.94678e-05	0.28223	4.72826e-09	0.346318	8.4481e-08	2.7668e-07
Pingxiang	-0.719227	-0.0993899	0.0451756	0.0824355	0.455615	0.46052	0.197522	0.0776098	0.102139	0.0872754	0.082983	0.0879032	-3.64125	-1.28064	0.442294	0.944544	5.49046	5.23895	0.000314082	0.201205	0.658561	0.34557	7.91789e-08	2.85679e-07
Huaihua	-0.539783	-0.0904614	0.497954	0.0814738	0.456521	0.462465	0.172357	0.0795228	0.0963169	0.0872521	0.0830011	0.0880112	-3.13177	-1.13755	5.16995	0.933776	5.50018	5.25462	0.00189021	0.256117	4.02876e-07	0.35109	7.52781e-08	2.64095e-07
Panzhihua	-0.457476	-0.0720926	0.495536	0.0830713	0.453448	0.460857	0.135949	0.0788703	0.0847947	0.0869763	0.0831301	0.0881403	-3.36505	-0.914065	5.84395	0.955103	5.45468	5.22867	0.000853816	0.361338	1.20581e-08	0.340212	9.53092e-08	3.00758e-07
Qiandongnan	-0.748754	-0.0922974	0.533589	0.0804795	0.456253	0.463279	0.164259	0.0806694	0.0980907	0.0872238	0.0830097	0.0880577	-4.55838	-1.14414	5.43975	0.922678	5.49639	5.26108	7.22853e-06	0.253378	1.02948e-07	0.356837	7.67754e-08	2.5566e-07
Lijiang	-0.404679	-0.0573116	0.471485	0.0836259	0.45291	0.460137	0.12925	0.0784297	0.0846226	0.0869363	0.08315	0.08814	-3.13098	-0.730739	5.57162	0.961922	5.4469	5.22052	0.00189516	0.465448	5.18146e-08	0.336781	9.92159e-08	3.13269e-07
Ganzhou	-0.796812	-0.0973835	-0.0911653	0.0814151	0.455225	0.460647	0.18092	0.0779262	0.117002	0.0872842	0.0829691	0.0878809	-4.40423	-1.24969	-0.77918	0.932759	5.48668	5.24172	1.42894e-05	0.212283	0.436422	0.351614	8.07488e-08	2.81743e-07
Hengyang	-0.681328	-0.0923043	0.215871	0.0814833	0.455903	0.461484	0.188961	0.0790889	0.0914786	0.0872684	0.082983	0.0879357	-3.60566	-1.1671	2.35979	0.933709	5.49393	5.24797	0.000358563	0.244	0.0188564	0.351125	7.77641e-08	2.7305e-07
Guiyang	-0.673149	-0.0914995	0.561931	0.0811872	0.455816	0.463044	0.145502	0.080357	0.0966489	0.0871687	0.0830436	0.0881037	-4.62638	-1.13866	5.81415	0.931381	5.48888	5.25567	5.31955e-06	0.255655	1.41809e-08	0.352325	7.98332e-08	2.62705e-07
Ningde	-0.969958	-0.115027	-0.0418159	0.08336	0.454124	0.458408	0.201867	0.0746453	0.107891	0.0873026	0.0829682	0.0878206	-4.80494	-1.54098	-0.387576	0.95484	5.47347	5.21983	2.33722e-06	0.124262	0.698575	0.340345	8.64772e-08	3.1435e-07
Yongzhou	-0.764047	-0.0905003	0.288668	0.0804069	0.455984	0.462336	0.188596	0.0802088	0.0933664	0.087264	0.0829795	0.0879603	-4.05124	-1.12831	3.09178	0.921422	5.49515	5.25619	6.3324e-05	0.259994	0.00215609	0.357491	7.72729e-08	2.62017e-07
Ji'an	-0.825982	-0.100682	-0.0571134	0.0822308	0.455362	0.460331	0.194025	0.0773506	0.121567	0.0872808	0.0829768	0.087886	-4.25709	-1.30164	-0.46981	0.94214	5.48782	5.23782	2.69055e-05	0.193932	0.638796	0.346798	8.02709e-08	2.87306e-07
Qujing	-0.612185	-0.0951726	0.515603	0.0813969	0.454166	0.462216	0.132379	0.0806745	0.0913746	0.0870514	0.0830822	0.0881191	-4.6245	-1.17971	5.64274	0.935044	5.46647	5.24536	5.36522e-06	0.23895	3.55902e-08	0.350437	8.96702e-08	2.76655e-07
Dali	-0.432555	-0.0764593	0.444898	0.0826564	0.452473	0.460534	0.130871	0.0787488	0.0855649	0.0869223	0.0831391	0.0881359	-3.30521	-0.970926	5.19954	0.950923	5.44237	5.22528	0.00105149	0.332284	3.47816e-07	0.342327	1.01566e-07	3.05907e-07
Sanming	-0.898267	-0.105904	-0.0587587	0.0823986	0.454703	0.459495	0.183628	0.076051	0.109746	0.0872941	0.082968	0.0878465	-4.89177	-1.39254	-0.535409	0.94392	5.48047	5.23066	1.55274e-06	0.16468	0.592722	0.345889	8.33945e-08	2.97779e-07
Liupanshui	-0.674819	-0.0940942	0.554039	0.0813987	0.45472	0.462467	0.129274	0.080646	0.096115	0.0870892	0.0830713	0.0881154	-5.22008	-1.16676	5.76433	0.934659	5.47386	5.24842	3.13955e-07	0.244136	1.85696e-08	0.350635	8.63029e-08	2.72434e-07
Nujiang	-0.382266	-0.0333037	0.444358	0.0841766	0.452183	0.459236	0.121994	0.0784065	0.0868292	0.0868882	0.0831732	0.0881367	-3.13348	-0.424757	5.11761	0.968792	5.43665	5.2105	0.00187951	0.671285	5.21645e-07	0.333346	1.04607e-07	3.29335e-07
Qiannan	-0.816496	-0.094648	0.553785	0.0802981	0.455802	0.463436	0.152339	0.0810271	0.0983388	0.087185	0.0830258	0.088089	-5.35974	-1.1681	5.63139	0.921008	5.48989	5.26099	1.55166e-07	0.243593	3.77978e-08	0.357707	7.94136e-08	2.55781e-07
Chenzhou	-0.73114	-0.0919315	-0.018885	0.0808705	0.455707	0.46161	0.189628	0.079415	0.114786	0.0872725	0.082975	0.0879241	-3.85565	-1.15761	-0.164523	0.926644	5.49209	5.25009	0.000138311	0.247846	0.869418	0.354777	7.85089e-08	2.70162e-07
Anshun	-0.757156	-0.0953783	0.560253	0.0807778	0.455235	0.463044	0.134688	0.0809545	0.0977914	0.0871343	0.0830496	0.0881083	-5.62154	-1.17817	5.72906	0.927049	5.48149	5.25539	3.98216e-08	0.239561	2.2451e-08	0.354567	8.29542e-08	2.63073e-07
Longyan	-0.824856	-0.100491	-0.0797445	0.0815461	0.454876	0.460163	0.178625	0.0771932	0.111679	0.0872918	0.0829647	0.087858	-4.6178	-1.30182	-0.714048	0.934179	5.48277	5.23758	5.53061e-06	0.193871	0.475693	0.350882	8.24053e-08	2.87656e-07
Guilin	-0.841121	-0.091567	0.438477	0.0796873	0.456136	0.463138	0.18285	0.080903	0.0956939	0.0872562	0.0829815	0.0879979	-4.60006	-1.13181	4.58207	0.913256	5.49685	5.26306	5.99245e-06	0.258521	6.49868e-06	0.361763	7.65933e-08	2.53138e-07
Baoshan	-0.432245	-0.0776045	0.419134	0.0823694	0.451905	0.460371	0.131035	0.0787968	0.0880819	0.086893	0.0831434	0.0881323	-3.2987	-0.984868	4.75846	0.947941	5.43526	5.22363	0.00107539	0.325398	2.90211e-06	0.343841	1.05359e-07	3.08437e-07
Liuzhou	-0.897284	-0.0937796	0.499834	0.0791022	0.456122	0.463779	0.173896	0.0813927	0.0961276	0.0872431	0.0829862	0.088035	-5.15989	-1.15219	5.19969	0.906687	5.49636	5.26812	4.2346e-07	0.250063	3.47544e-07	0.365222	7.67858e-08	2.4677e-07
Chuxiong	-0.485864	-0.0929015	0.454571	0.081801	0.453084	0.461487	0.134974	0.079978	0.0855814	0.0869711	0.0831124	0.088135	-3.5997	-1.16159	5.31157	0.940554	5.45146	5.23614	0.000366563	0.246227	1.98194e-07	0.347609	9.69094e-08	2.89726e-07
Fuzhou	-0.924269	-0.10993	-0.0457682	0.0826775	0.45426	0.45889	0.186811	0.0753514	0.10733	0.0873021	0.0829647	0.0878255	-4.9476	-1.4589	-0.426425	0.947028	5.47534	5.22502	1.19007e-06	0.145527	0.670071	0.344305	8.5642e-08	3.063e-07
Kunming	-0.539744	-0.0957167	0.476222	0.0814618	0.453639	0.461953	0.134156	0.0805402	0.0871567	0.0870139	0.0830944	0.0881261	-4.02327	-1.18844	5.46397	0.936193	5.45932	5.24195	7.09457e-05	0.235501	9.08359e-08	0.349846	9.30488e-08	2.81414e-07
Qianxinan	-0.781808	-0.0977536	0.54796	0.0803717	0.45483	0.463112	0.133264	0.0813267	0.0969807	0.0871129	0.0830509	0.0881098	-5.86662	-1.20199	5.65019	0.922615	5.47652	5.25609	1.06546e-08	0.230215	3.42099e-08	0.35687	8.51202e-08	2.6216e-07
Putian	-0.889907	-0.106697	-0.0507681	0.0822231	0.454359	0.459231	0.181709	0.0758688	0.108403	0.0873013	0.0829628	0.0878299	-4.89744	-1.40634	-0.468326	0.941832	5.47667	5.22864	1.51153e-06	0.160548	0.639855	0.346955	8.50548e-08	3.00809e-07
Quanzhou	-0.863829	-0.104211	-0.0597011	0.0819002	0.454519	0.459573	0.179555	0.0763524	0.109543	0.0872988	0.0829624	0.0878378	-4.81094	-1.36487	-0.545003	0.93816	5.47861	5.23206	2.27254e-06	0.173207	0.586113	0.348836	8.42018e-08	2.95705e-07
Hezhou	-0.78875	-0.0918433	0.267886	0.0792306	0.455885	0.463055	0.186748	0.0810806	0.0981365	0.0872625	0.0829724	0.087973	-4.22361	-1.13274	2.72972	0.907957	5.49442	5.2636	3.09965e-05	0.258131	0.00667269	0.364552	7.75675e-08	2.52449e-07
Heyuan	-0.730894	-0.0943454	-0.134628	0.0802149	0.45523	0.461404	0.181559	0.0792332	0.122112	0.0872838	0.0829624	0.0878903	-4.02565	-1.19073	-1.10249	0.919012	5.48718	5.24977	7.02648e-05	0.234599	0.271037	0.358748	8.05374e-08	2.70605e-07
Yuxi	-0.52996	-0.101343	0.439856	0.0807235	0.453093	0.46214	0.133171	0.0811121	0.086727	0.0869904	0.0830905	0.0881227	-3.97953	-1.24942	5.07173	0.927959	5.45301	5.24428	8.46333e-05	0.212382	6.53112e-07	0.354095	9.61357e-08	2.78158e-07
Laibin	-0.879484	-0.0949493	0.477047	0.0783454	0.455912	0.464091	0.17504	0.081851	0.0942969	0.0872421	0.0829798	0.0880325	-5.02448	-1.16003	5.05899	0.898023	5.49426	5.27182	8.21814e-07	0.246861	6.94975e-07	0.369816	7.7632e-08	2.42225e-07
Xiamen	-0.83934	-0.102324	-0.0677216	0.081541	0.454562	0.45982	0.178323	0.076762	0.110372	0.0872985	0.0829607	0.0878407	-4.70687	-1.33301	-0.613578	0.934048	5.47925	5.2347	3.68315e-06	0.183432	0.539909	0.35095	8.39241e-08	2.91819e-07
Meizhou	-0.762087	-0.0971242	-0.110731	0.0806596	0.455008	0.460846	0.179006	0.0782857	0.115991	0.0872894	0.0829613	0.0878707	-4.25732	-1.24064	-0.954659	0.924049	5.48457	5.2446	2.68788e-05	0.215605	0.340436	0.356124	8.16358e-08	2.77716e-07
Hechi	-0.918486	-0.096836	0.538814	0.0789023	0.455792	0.464125	0.16344	0.0817494	0.0969832	0.0872077	0.0830021	0.0880778	-5.61972	-1.18455	5.55575	0.904763	5.49132	5.26949	4.02084e-08	0.237034	5.63154e-08	0.366239	7.88244e-08	2.45082e-07
Lincang	-0.456938	-0.0964808	0.412877	0.0813227	0.452035	0.461202	0.13505	0.080098	0.0882205	0.0869141	0.0831217	0.0881309	-3.38347	-1.20453	4.68005	0.935668	5.43823	5.23315	0.000800337	0.229231	4.16535e-06	0.350116	1.03755e-07	2.94091e-07
Dehong	-0.43196	-0.0749656	0.412323	0.0823149	0.451495	0.460135	0.127139	0.0787272	0.0890188	0.0868708	0.0831493	0.0881297	-3.39753	-0.95222	4.63186	0.947556	5.42992	5.22112	0.000761608	0.34167	5.18885e-06	0.344037	1.08294e-07	3.12333e-07
Wenshan	-0.753368	-0.101401	0.489425	0.0794636	0.454146	0.463369	0.13183	0.0819541	0.0924673	0.0870819	0.0830484	0.0881099	-5.71469	-1.23729	5.29295	0.912515	5.46845	5.25899	2.42497e-08	0.216844	2.17754e-07	0.362152	8.87525e-08	2.58365e-07
Baise	-0.891171	-0.0999414	0.541701	0.0789728	0.454986	0.463945	0.150419	0.0820418	0.097106	0.0871474	0.0830237	0.0881001	-5.92457	-1.21818	5.57845	0.906198	5.48019	5.26612	7.75186e-09	0.224011	4.99858e-08	0.36548	8.35125e-08	2.49276e-07
Qingyuan	-0.725821	-0.0920366	-0.0379068	0.0797162	0.455637	0.4623	0.188455	0.0803774	0.113574	0.087272	0.0829679	0.0879333	-3.85142	-1.14506	-0.333763	0.913423	5.49172	5.25739	0.000140619	0.253001	0.738767	0.361675	7.86609e-08	2.60445e-07
Guigang	-0.843858	-0.09475	0.41242	0.0780018	0.4559	0.46413	0.178049	0.0818312	0.0992012	0.0872537	0.0829712	0.0880166	-4.73947	-1.15787	4.15741	0.893966	5.49468	5.2732	3.16899e-06	0.247739	4.08987e-05	0.37198	7.74623e-08	2.40542e-07
Zhaoqing	-0.744749	-0.0922885	0.0928753	0.0789704	0.455671	0.462903	0.18848	0.0810701	0.11054	0.0872684	0.082966	0.0879514	-3.95134	-1.13838	0.8402	0.904914	5.49227	5.26317	9.47472e-05	0.255773	0.401394	0.366159	7.84391e-08	2.52992e-07
Zhangzhou	-0.807258	-0.10011	-0.0826478	0.0811604	0.454716	0.460208	0.177877	0.0773532	0.112091	0.0872957	0.0829603	0.0878502	-4.53829	-1.2942	-0.737327	0.929718	5.48113	5.23855	7.90819e-06	0.196486	0.461438	0.353185	8.31093e-08	2.86252e-07
Jieyang	-0.744133	-0.0965628	-0.127259	0.0801516	0.454975	0.461125	0.179746	0.0787399	0.121198	0.0872901	0.0829582	0.087872	-4.13992	-1.22635	-1.05	0.91822	5.48439	5.24769	4.39812e-05	0.220925	0.294471	0.359162	8.17136e-08	2.73435e-07
Chaozhou	-0.769154	-0.0980582	-0.102215	0.0806216	0.454854	0.460688	0.178415	0.0780748	0.114821	0.087293	0.082959	0.0878609	-4.31105	-1.25595	-0.890206	0.923574	5.48288	5.24338	2.13759e-05	0.210006	0.373992	0.356371	8.2358e-08	2.79418e-07
Honghe	-0.592473	-0.104495	0.439216	0.0799788	0.453309	0.462687	0.12969	0.0819044	0.087463	0.0870181	0.0830722	0.0881146	-4.56839	-1.27582	5.02174	0.919105	5.45681	5.25097	6.911e-06	0.2029	8.32818e-07	0.3587	9.42639e-08	2.68982e-07
Shantou	-0.753541	-0.097341	-0.115375	0.0802947	0.454883	0.460924	0.179013	0.078445	0.11832	0.0872924	0.0829576	0.0878647	-4.20942	-1.24088	-0.975108	0.919837	5.48332	5.24584	3.29044e-05	0.215515	0.330208	0.358318	8.2169e-08	2.7599e-07
Yunfu	-0.769104	-0.0932801	0.161284	0.0783607	0.455648	0.463345	0.184195	0.0814603	0.115235	0.0872663	0.0829638	0.0879632	-4.17549	-1.1451	1.39962	0.897949	5.49213	5.26749	3.79295e-05	0.252983	0.162551	0.369856	7.84947e-08	2.47561e-07
Wuzhou	-0.801955	-0.0934992	0.296482	0.0784919	0.455824	0.463546	0.18262	0.0814686	0.10897	0.0872606	0.082969	0.087985	-4.39139	-1.14767	2.72076	0.899511	5.49391	5.26847	1.51112e-05	0.251921	0.00685213	0.369025	7.77738e-08	2.46336e-07
Yulin	-0.829541	-0.095474	0.349541	0.0775056	0.455759	0.464302	0.177487	0.0819875	0.106775	0.0872555	0.0829663	0.0880111	-4.67381	-1.16449	3.27361	0.88826	5.49331	5.27549	4.28614e-06	0.24505	0.00117226	0.375037	7.80158e-08	2.37793e-07
Foshan	-0.730876	-0.0929902	-0.0215019	0.0788989	0.455511	0.462707	0.186266	0.0808775	0.125954	0.0872733	0.0829621	0.0879342	-3.92382	-1.14977	-0.170712	0.904044	5.49059	5.26197	0.000105718	0.251058	0.864553	0.36662	7.91249e-08	2.54526e-07
Pu'er	-0.493253	-0.104149	0.410562	0.0804732	0.452334	0.461938	0.136069	0.0811292	0.0881012	0.0869454	0.0831002	0.0881259	-3.62502	-1.28374	4.66012	0.925561	5.44324	5.2418	0.00033367	0.200117	4.56273e-06	0.355339	1.01109e-07	2.81634e-07
Shanwei	-0.729834	-0.095424	-0.138999	0.0797787	0.455074	0.46149	0.181129	0.0793008	0.125339	0.0872874	0.0829578	0.0878824	-4.02936	-1.20332	-1.10898	0.913977	5.48561	5.25122	6.92152e-05	0.229701	0.268232	0.361384	8.1199e-08	2.6864e-07
Jiangmen	-0.742065	-0.0934579	0.0395016	0.0783614	0.455481	0.463071	0.185071	0.0812653	0.126603	0.0872721	0.0829597	0.087942	-4.00963	-1.15003	0.312013	0.897897	5.49038	5.26565	7.49701e-05	0.250948	0.755224	0.369883	7.92099e-08	2.49866e-07
Maoming	-0.805315	-0.0951573	0.237958	0.0775475	0.45564	0.464024	0.179364	0.0818462	0.123562	0.0872612	0.0829624	0.0879878	-4.48983	-1.16264	1.92582	0.888683	5.49213	5.27373	9.81009e-06	0.245802	0.0549704	0.374809	7.84941e-08	2.39904e-07
Guangzhou	-0.717214	-0.0932461	-0.0990298	0.0793173	0.455446	0.462306	0.186269	0.080389	0.126426	0.0872765	0.0829623	0.0879202	-3.85041	-1.15994	-0.783301	0.908804	5.4898	5.25825	0.000141174	0.246899	0.434002	0.364105	7.94513e-08	2.59327e-07
Zhongshan	-0.726622	-0.0935669	-0.0506604	0.0787569	0.455403	0.462652	0.185047	0.0808069	0.130536	0.0872761	0.0829593	0.0879253	-3.9267	-1.15791	-0.388096	0.902388	5.48948	5.26187	0.000104518	0.247724	0.698191	0.367497	7.95838e-08	2.5465e-07
Huizhou	-0.719939	-0.0937893	-0.138455	0.079574	0.455273	0.461887	0.183399	0.0799103	0.127489	0.0872819	0.0829601	0.0879007	-3.92554	-1.17368	-1.08601	0.911689	5.48785	5.25464	0.000104999	0.241354	0.278251	0.362586	8.02576e-08	2.64063e-07
Xishuangbanna	-0.529184	-0.107142	0.392161	0.0796533	0.452216	0.462391	0.132373	0.081802	0.0892663	0.0869527	0.0830863	0.0881177	-3.99769	-1.30978	4.39316	0.916053	5.44273	5.24743	7.86724e-05	0.191166	1.49956e-05	0.360296	1.01373e-07	2.73799e-07
Zhuhai	-0.729702	-0.0938009	-0.032711	0.0785495	0.455376	0.462766	0.184502	0.0809272	0.129242	0.0872763	0.0829581	0.0879263	-3.95497	-1.15908	-0.253098	0.90001	5.48923	5.26311	9.33818e-05	0.247248	0.800347	0.36876	7.96867e-08	2.53068e-07
Fangchenggang	-0.897689	-0.0993226	0.460539	0.0769949	0.455307	0.46495	0.168151	0.0824001	0.0995479	0.0872102	0.0829828	0.0880699	-5.33859	-1.20537	4.62631	0.882865	5.48677	5.27932	1.72804e-07	0.228908	5.32132e-06	0.377941	8.07118e-08	2.33242e-07
Yangjiang	-0.777986	-0.0941035	0.154813	0.0778802	0.455563	0.463596	0.181851	0.081674	0.119309	0.0872667	0.0829606	0.0879649	-4.27816	-1.15218	1.29758	0.89244	5.49132	5.27023	2.46008e-05	0.250065	0.195322	0.372796	7.88272e-08	2.4417e-07
Beihai	-0.857068	-0.0975801	0.377923	0.0766829	0.455687	0.464977	0.173457	0.0822492	0.108338	0.0872495	0.0829652	0.0880401	-4.9411	-1.1864	3.48838	0.878892	5.49251	5.28142	1.22767e-06	0.236304	0.00055062	0.380088	7.8339e-08	2.30793e-07
Zhanjiang	-0.833143	-0.096821	0.288901	0.0766876	0.455571	0.464699	0.175447	0.0822252	0.117264	0.0872562	0.0829606	0.0880126	-4.74869	-1.17751	2.46369	0.878878	5.49142	5.27992	3.03662e-06	0.239825	0.014252	0.380095	7.87856e-08	2.32546e-07
Haikou	-0.832596	-0.0976067	0.218072	0.0761086	0.45539	0.464895	0.174808	0.0823045	0.130528	0.0872588	0.0829554	0.0880054	-4.76293	-1.18592	1.6707	0.872218	5.48958	5.28257	2.84254e-06	0.236491	0.0957123	0.383712	7.95419e-08	2.29453e-07
Sanya	-0.85495	-0.0996188	0.254288	0.0749479	0.455203	0.465754	0.171831	0.082621	0.126357	0.0872519	0.0829526	0.0880374	-4.97552	-1.20573	2.01246	0.858983	5.48751	5.29041	1.0409e-06	0.228769	0.0449693	0.390962	8.0403e-08	2.20563e-07
Suihua	1.30519	0.111583	-0.335046	0.103442	0.445759	0.443309	0.15798	0.0990237	0.0848228	0.0872895	0.0832696	0.0878418	8.26171	1.12683	-3.94996	1.18504	5.3532	5.04668	3.35232e-15	0.260617	9.52724e-05	0.236838	1.60424e-07	7.37897e-07
Tacheng	0.0574447	0.385701	-0.322616	0.112787	0.450589	0.425114	0.130284	0.0976727	0.0927205	0.0871646	0.0839463	0.0878188	0.440918	3.94892	-3.47945	1.29396	5.36759	4.84081	0.659556	9.56681e-05	0.000568648	0.196568	1.49078e-07	1.97535e-06
Karamay	0.054662	0.384934	-0.320782	0.112765	0.45068	0.425355	0.130328	0.0976545	0.0925488	0.0871622	0.0839443	0.0878253	0.41942	3.94179	-3.46608	1.29374	5.36879	4.84319	0.675178	9.8425e-05	0.000596637	0.196643	1.48163e-07	1.95334e-06
Harbin	1.32479	0.109	-0.339012	0.101607	0.446109	0.44444	0.159332	0.0981538	0.0848414	0.0872921	0.0832242	0.0878345	8.31465	1.1105	-3.99583	1.16399	5.36033	5.05997	2.3169e-15	0.267578	7.9263e-05	0.245254	1.54703e-07	6.91659e-07
Changji	0.0228278	0.376514	-0.301407	0.113405	0.451799	0.427079	0.13117	0.0975305	0.0911033	0.0871491	0.0839447	0.0878703	0.174032	3.86048	-3.30841	1.30128	5.38211	4.86033	0.861945	0.000135721	0.00103992	0.194055	1.38417e-07	1.80172e-06
Wuhai	0.0424881	0.143984	-0.0447751	0.105072	0.45649	0.450794	0.155953	0.10158	0.0929116	0.08727	0.083541	0.0880627	0.272442	1.41744	-0.481911	1.20399	5.46427	5.11901	0.78545	0.15728	0.630183	0.229441	9.06973e-08	5.18077e-07
Tianjin	0.728872	0.0737729	-0.160791	0.0967599	0.45141	0.450382	0.195809	0.102775	0.115662	0.0872571	0.0831517	0.0878348	3.72237	0.717808	-1.39017	1.10891	5.42875	5.1276	0.000231328	0.473375	0.165397	0.268264	1.08948e-07	4.96614e-07
Dalian	1.42668	0.0781823	-0.240169	0.0959484	0.449749	0.449515	0.173458	0.0976544	0.0987459	0.087277	0.0831169	0.0878132	8.22493	0.800601	-2.43219	1.09935	5.41104	5.11899	4.32925e-15	0.423928	0.0155296	0.2724	1.19337e-07	5.18121e-07
Langfang	0.565103	0.0731726	-0.1124	0.0969264	0.451689	0.450528	0.196412	0.102785	0.123174	0.0872542	0.0831593	0.08784	2.87712	0.711898	-0.912527	1.11085	5.43162	5.12896	0.00426976	0.477022	0.362146	0.267427	1.07354e-07	4.93311e-07
Shizuishan	-0.0396006	0.146208	-0.0107033	0.104585	0.456913	0.451756	0.158828	0.101468	0.0899591	0.0872799	0.0835408	0.0881042	-0.24933	1.44092	-0.118979	1.19827	5.46934	5.12752	0.803258	0.150539	0.905363	0.231657	8.83466e-08	4.96826e-07
Yulin	0.217161	0.116567	0.0555666	0.0986821	0.455724	0.453604	0.170554	0.101661	0.11294	0.0872438	0.0832899	0.0879849	1.27327	1.14663	0.492003	1.13111	5.47154	5.15548	0.203803	0.252351	0.623038	0.258816	8.73467e-08	4.32798e-07
Yan'an	0.155211	0.108576	0.532213	0.0953116	0.456687	0.456132	0.178536	0.100552	0.116575	0.0872492	0.0832177	0.088021	0.869351	1.0798	4.56542	1.09241	5.48786	5.18208	0.385276	0.281004	7.00383e-06	0.275437	8.02562e-08	3.79353e-07
Haixi	-0.515741	0.290107	-0.039319	0.0990762	0.452238	0.446261	0.158309	0.0968201	0.0901604	0.0868734	0.0834939	0.0880779	-3.25782	2.99635	-0.4361	1.14047	5.41643	5.06666	0.00123736	0.00293551	0.663044	0.254904	1.16082e-07	6.6948e-07
Lvliang	0.304203	0.0908576	0.143689	0.0966609	0.454963	0.453651	0.189611	0.102005	0.137601	0.087242	0.0832105	0.0879313	1.60436	0.890721	1.04425	1.10796	5.46761	5.15915	0.109575	0.373716	0.297123	0.26867	8.914e-08	4.25007e-07
Haidu	-0.485671	0.175766	0.216606	0.0989762	0.456442	0.452138	0.179911	0.100544	0.091043	0.0870689	0.0834256	0.0881604	-2.69951	1.74815	2.37916	1.13676	5.47124	5.12858	0.00729535	0.0813507	0.0179101	0.25645	8.74808e-08	4.94236e-07
Lanzhou	-0.429866	0.16836	0.258018	0.0988075	0.457156	0.453334	0.17984	0.100537	0.0911639	0.0871274	0.0834087	0.0881681	-2.39027	1.67461	2.83026	1.13406	5.48091	5.1417	0.0173865	0.094942	0.00493086	0.257579	8.32039e-08	4.63285e-07
Weihai	1.31701	0.0165974	-0.288089	0.0930555	0.450775	0.451576	0.197066	0.0895655	0.123786	0.0872839	0.0830664	0.0878056	6.68309	0.18531	-2.32731	1.06612	5.42668	5.1429	9.74097e-11	0.853098	0.0205425	0.287133	1.1012e-07	4.60538e-07
Linfen	0.23098	0.0676865	0.447923	0.0937724	0.455606	0.455498	0.184661	0.100362	0.155621	0.0872479	0.0831503	0.0879404	1.25084	0.674423	2.8783	1.07478	5.47931	5.17963	0.211865	0.500506	0.00425427	0.283244	8.38947e-08	3.83996e-07
Puyang	-0.684729	0.00867476	0.354284	0.0920481	0.453814	0.454454	0.299221	0.0966577	0.227699	0.0872621	0.0830795	0.0878573	-2.28837	0.0897472	1.55593	1.05485	5.46241	5.17264	0.0227364	0.928542	0.120666	0.292254	9.15736e-08	3.97541e-07
Anyang	-0.695594	0.0184456	0.442258	0.0923105	0.454219	0.454714	0.281416	0.098502	0.203387	0.0872582	0.083091	0.0878718	-2.47176	0.187261	2.17447	1.0579	5.46653	5.17474	0.01394	0.851569	0.0303673	0.29086	8.96427e-08	3.93416e-07
Jining	-0.620781	-0.0156074	-0.010407	0.0912799	0.45335	0.454356	0.321157	0.0905687	0.226177	0.0872699	0.0830587	0.0878392	-1.93295	-0.172327	-0.0460127	1.04595	5.45819	5.17259	0.0540822	0.863284	0.963327	0.296336	9.35963e-08	3.97632e-07
Gannan	-0.474462	0.167952	0.461958	0.0940046	0.456019	0.455347	0.182619	0.0986961	0.0829119	0.0870507	0.0833126	0.0881645	-2.59809	1.70171	5.57167	1.07988	5.47359	5.16475	0.00978708	0.0897355	5.18005e-08	0.280969	8.64236e-08	4.13393e-07
Yuncheng	0.152518	0.0520757	0.692582	0.0919423	0.45619	0.456836	0.211373	0.098663	0.126304	0.0872521	0.0831218	0.0879587	0.721561	0.527814	5.48345	1.05375	5.48821	5.19375	0.471066	0.597977	8.21146e-08	0.292753	8.01089e-08	3.57973e-07
Sanmenxia	0.0404539	0.0312686	0.761107	0.0904629	0.456404	0.457637	0.230881	0.0963265	0.113106	0.087255	0.0830973	0.0879618	0.175215	0.32461	6.72912	1.03676	5.4924	5.20267	0.861016	0.745678	7.3765e-11	0.300591	7.83833e-08	3.42425e-07
Yushu	-0.494432	0.25091	0.0523255	0.0944467	0.451548	0.449882	0.155653	0.0955458	0.088794	0.086828	0.0833963	0.0880932	-3.17651	2.62608	0.589291	1.08774	5.41448	5.10689	0.00162879	0.00903286	0.556062	0.277487	1.17247e-07	5.49854e-07
Luohe	-0.377614	-0.0471056	0.334027	0.0890495	0.455219	0.456968	0.258863	0.0865406	0.157716	0.0872679	0.0830459	0.0878875	-1.45874	-0.544318	2.11791	1.02042	5.48154	5.19947	0.14557	0.586584	0.0349169	0.308265	8.2933e-08	3.47932e-07
Zhumadian	-0.356234	-0.0699306	0.217066	0.0880828	0.455259	0.457385	0.250028	0.0808115	0.146707	0.0872703	0.0830332	0.0878843	-1.42477	-0.865354	1.47959	1.00931	5.48286	5.2044	0.155151	0.387462	0.13992	0.313552	8.23676e-08	3.39494e-07
Huainan	-0.7651	-0.0917553	0.0518496	0.0879405	0.454206	0.456461	0.27657	0.0758222	0.243972	0.0872827	0.0830141	0.0878413	-2.76639	-1.21014	0.212523	1.00754	5.47143	5.19643	0.00598165	0.227077	0.831828	0.314402	8.73945e-08	3.53232e-07
Ganzi	-0.365148	0.106345	0.553608	0.0886115	0.45352	0.456956	0.161209	0.0882104	0.088888	0.0869252	0.0832386	0.0881466	-2.26506	1.20559	6.22815	1.0194	5.44843	5.18405	0.0241457	0.228825	1.40974e-09	0.308747	9.84364e-08	3.75658e-07
Chuzhou	-0.660995	-0.0985677	-0.132008	0.08787	0.453724	0.456061	0.280592	0.074523	0.217132	0.0872879	0.083008	0.0878261	-2.35572	-1.32265	-0.607963	1.00667	5.46602	5.19277	0.0190611	0.186852	0.543623	0.314819	8.98763e-08	3.59723e-07
Suizhou	-0.268855	-0.0876141	0.280954	0.0867001	0.455702	0.458429	0.228864	0.0767438	0.107084	0.0872683	0.0830249	0.0879029	-1.17473	-1.14164	2.62369	0.99349	5.48873	5.21517	0.240933	0.254415	0.0090951	0.321186	7.9892e-08	3.21745e-07
Hefei	-0.741464	-0.109135	-0.0217594	0.0869653	0.4542	0.456851	0.283065	0.0737621	0.202327	0.0872877	0.0830018	0.0878356	-2.61942	-1.47955	-0.107546	0.996307	5.47217	5.2012	0.00920747	0.13993	0.91442	0.319818	8.70606e-08	3.44944e-07
Nantong	-0.610587	-0.10586	-0.190676	0.0878368	0.45277	0.455268	0.269872	0.0733849	0.136947	0.0872985	0.0829996	0.0878022	-2.26251	-1.44253	-1.39234	1.00617	5.45509	5.18516	0.0243043	0.150084	0.164742	0.315059	9.51055e-08	3.73595e-07
Shanghai	-0.707047	-0.116726	-0.122021	0.0869599	0.452887	0.455728	0.263681	0.0728693	0.121321	0.0873038	0.0829892	0.0877989	-2.68145	-1.60185	-1.00577	0.99606	5.45718	5.1906	0.00769216	0.110128	0.315251	0.319938	9.40835e-08	3.63636e-07
Shaoguan	-0.720407	-0.0927983	-0.0939225	0.080352	0.455508	0.46168	0.185646	0.079576	0.117206	0.0872768	0.0829682	0.087912	-3.88054	-1.16616	-0.801344	0.920657	5.49015	5.25161	0.00012544	0.244377	0.423499	0.35789	7.93054e-08	2.68111e-07
Nanning	-0.900287	-0.097616	0.494079	0.0775039	0.455768	0.464776	0.170565	0.0821332	0.0960868	0.0872313	0.0829801	0.0880654	-5.27825	-1.18851	5.142	0.888487	5.4925	5.27762	2.34505e-07	0.235472	4.62589e-07	0.374914	7.83441e-08	2.35248e-07
Dongguan	-0.715433	-0.0935474	-0.0959976	0.0791797	0.455358	0.462279	0.185274	0.0803815	0.124453	0.0872787	0.08296	0.0879138	-3.86149	-1.16379	-0.771359	0.907205	5.48889	5.25832	0.000135183	0.245334	0.441036	0.364948	7.98278e-08	2.59229e-07
Shenzhen	-0.719559	-0.0937269	-0.0935395	0.0791032	0.455297	0.462247	0.184135	0.0803626	0.123005	0.0872803	0.0829586	0.0879091	-3.90778	-1.1663	-0.760455	0.906312	5.48824	5.25824	0.00011266	0.24432	0.447516	0.36542	8.00968e-08	2.59343e-07
Qinzhou	-0.86715	-0.0975041	0.426348	0.0768743	0.455776	0.464993	0.172718	0.0822587	0.100428	0.0872469	0.0829685	0.0880511	-5.02062	-1.18533	4.24531	0.881112	5.49336	5.28094	8.37354e-07	0.236723	2.82818e-05	0.378887	7.79937e-08	2.3135e-07
Chongzuo	-0.909703	-0.0998941	0.507409	0.0774863	0.455188	0.46477	0.163666	0.0823416	0.097158	0.0871885	0.0829953	0.0880866	-5.55829	-1.21317	5.22251	0.888721	5.4845	5.27629	5.55701e-08	0.225918	3.10163e-07	0.374789	8.1667e-08	2.36835e-07
Longnan	-0.382034	0.153785	0.632782	0.0914551	0.45709	0.45818	0.176353	0.0968327	0.0852672	0.0871503	0.0832287	0.0881605	-2.1663	1.58815	7.42117	1.04939	5.49197	5.19711	0.0309909	0.113193	9.59699e-13	0.294751	7.85596e-08	3.52044e-07
Wujiaqu	0.0295474	0.378458	-0.307016	0.112867	0.451374	0.426843	0.130854	0.0975296	0.0914245	0.0871492	0.0839365	0.087866	0.225805	3.88044	-3.35814	1.2951	5.37757	4.85789	0.821491	0.00012549	0.000874746	0.196175	1.41668e-07	1.82263e-06
Shihezi	0.0398367	0.380783	-0.312015	0.112036	0.450776	0.426632	0.130417	0.0975437	0.0916919	0.08715	0.0839238	0.0878634	0.305456	3.90372	-3.40287	1.28556	5.37125	4.85563	0.760208	0.00011448	0.000747382	0.199483	1.46317e-07	1.84219e-06
